# Supplementary material for: 2-[({[Bis(pyridin-2-yl)methylidene]hydrazinecarbonyl}hydrazinylidene)(pyridin-2-yl)methyl]pyridinium tetra­fluoro­borate
Source: Acta Crystallogr Sect E Struct Rep Online. 2011 Jul 2;67(Pt 8):o1874. doi: 10.1107/S1600536811025359 (PMC3212270; doi:10.1107/S1600536811025359)
Supplement: Supplementary file 1 [file e-67-o1874-sup1.cif]

##############################################################################
#                                                                            #
# This CIF contains the data in a paper accepted for publication in          #
# Acta Crystallographica Section E. It conforms to the requirements of       #
# Notes for Authors for Acta Crystallographica Section E, and has been       #
# peer reviewed under the auspices of the IUCr Commission on Journals.       #
#                                                                            #
# Full details of the Crystallographic Information File format               #
# are given in the paper "The Crystallographic Information File (CIF):       #
# a New Standard Archive File for Crystallography" by S. R. Hall, F. H.      #
# Allen and I. D. Brown [Acta Cryst. (1991), A47, 655-685].                  #
#                                                                            #
# The current version of the core CIF dictionary is obtainable from          #
# ftp://ftp.iucr.org/pub/cif_core.dic.                                       #
#                                                                            #
# Software is freely available for graphical display of the structure(s)     #
# in this CIF. For information consult the CIF software page                 #
# http://www.iucr.org/resources/cif/software.                                #
#                                                                            #
# This file may be used for bona fide research purposes within the           #
# scientific community so long as proper attribution is given to the journal # 
# article from which it was obtained.                                        #
#                                                                            #
##############################################################################
data_global
_audit_creation_method     'form.cif (version 2.0)'
_journal_data_validation_number     ?
_journal_date_recd_electronic     2011-06-08
_journal_date_accepted     2011-06-28
_journal_name_full     'Acta Crystallographica, Section E'
_journal_year     2011
_journal_volume     67
_journal_issue      8
_journal_page_first     o1874
_journal_page_last     o1874
_journal_paper_category     QO
_journal_coeditor_code     EZ2251
_publ_contact_author_name     'Dr Jie Zhang'
_publ_contact_author_address
;
School of Environment Science and Spatial Informatics
China University of Mining and Technology
Xuzhou 221116, Jiangsu Province,
People's Republic of China
;
_publ_contact_author_email     zhangjie973@126.com
_publ_contact_author_Phone     '0086-516-83883927'
_publ_section_title
;\
2-[({[Bis(pyridin-2-yl)methylidene]hydrazinecarbonyl}hydrazinylidene)(pyridin-\
2-yl)methyl]pyridinium tetrafluoroborate
;
loop_
    _publ_author_name
    _publ_author_address
    'Zhang, Jie'
;
School of Environment Science and Spatial Informatics
China University of Mining and Technology
Xuzhou 221116, Jiangsu Province
People's Republic of China
;
data_I
_audit_creation_method     SHELXL-97
_chemical_name_systematic
;
2-[({[Bis(pyridin-2-yl)methylidene]hydrazinecarbonyl}hydrazinylidene)(pyridin-
2-yl)methyl]pyridinium tetrafluoroborate
;
_chemical_name_common     ?
_chemical_formula_moiety     'C23 H19 N8 O +, B F4 -'
_chemical_formula_sum     'C23 H19 B F4 N8 O'
_chemical_formula_iupac     'C23 H19 N8 O +, B F4 -'
_chemical_formula_weight     510.27
_chemical_melting_point     ?
_symmetry_cell_setting     triclinic
_symmetry_space_group_name_H-M     'P -1'
_symmetry_space_group_name_Hall     '-P 1'
loop_
    _symmetry_equiv_pos_as_xyz
    'x, y, z'
    '-x, -y, -z'
_cell_length_a     7.9187(16)
_cell_length_b     10.626(2)
_cell_length_c     13.623(3)
_cell_angle_alpha     90.03(3)
_cell_angle_beta     91.50(3)
_cell_angle_gamma     97.85(3)
_cell_volume     1135.1(4)
_cell_formula_units_Z     2
_cell_measurement_reflns_used     3505
_cell_measurement_theta_min     2.34
_cell_measurement_theta_max     26.74
_cell_measurement_temperature     123(2)
_exptl_crystal_description     Block
_exptl_crystal_colour     Colorless
_exptl_crystal_size_max     0.22
_exptl_crystal_size_mid     0.19
_exptl_crystal_size_min     0.16
_exptl_crystal_density_diffrn     1.493
_exptl_crystal_density_meas     ?
_exptl_crystal_density_method     'not measured'
_exptl_crystal_F_000     524
_exptl_absorpt_coefficient_mu     0.120
_exptl_absorpt_correction_type     multi-scan
_exptl_absorpt_process_details     '(SADABS; Sheldrick, 2003)'
_exptl_absorpt_correction_T_min     0.974
_exptl_absorpt_correction_T_max     0.981
_exptl_special_details
;
;
_diffrn_ambient_temperature     123(2)
_diffrn_radiation_type     MoK\a
_diffrn_radiation_wavelength     0.71073
_diffrn_radiation_source     'fine-focus sealed tube'
_diffrn_radiation_monochromator     graphite
_diffrn_measurement_device_type     'Bruker APEXII CCD area-detector'
_diffrn_measurement_method     '\f and \w scans'
_diffrn_detector_area_resol_mean     ?
_diffrn_reflns_number     18299
_diffrn_reflns_av_R_equivalents     0.0324
_diffrn_reflns_av_sigmaI/netI     0.0337
_diffrn_reflns_theta_min     3.02
_diffrn_reflns_theta_max     27.48
_diffrn_reflns_theta_full     27.48
_diffrn_measured_fraction_theta_max     0.994
_diffrn_measured_fraction_theta_full     0.994
_diffrn_reflns_limit_h_min     -10
_diffrn_reflns_limit_h_max     10
_diffrn_reflns_limit_k_min     -13
_diffrn_reflns_limit_k_max     13
_diffrn_reflns_limit_l_min     -17
_diffrn_reflns_limit_l_max     17
_diffrn_standards_number     0
_diffrn_standards_interval_count     0
_diffrn_standards_interval_time     0
_diffrn_standards_decay_%     0
_refine_special_details
;
Refinement of <i>F</i>^2^ against ALL reflections. The weighted <i>R</i>-factor
<i>wR</i> and goodness of fit <i>S</i> are based on <i>F</i>^2^, conventional
<i>R</i>-factors <i>R</i> are based on <i>F</i>, with <i>F</i> set to zero for
negative <i>F</i>^2^. The threshold expression of <i>F</i>^2^ >
\s(<i>F</i>^2^) is used only for calculating <i>R</i>-factors(gt) <i>etc</i>.
and is not relevant to the choice of reflections for refinement.
<i>R</i>-factors based on <i>F</i>^2^ are statistically about twice as large
as those based on <i>F</i>, and <i>R</i>- factors based on ALL data will be
even larger.
;
_reflns_number_total     5175
_reflns_number_gt     4025
_reflns_threshold_expression     I>2sigma(I)
_refine_ls_structure_factor_coef     Fsqd
_refine_ls_matrix_type     full
_refine_ls_R_factor_all     0.0588
_refine_ls_R_factor_gt     0.0480
_refine_ls_wR_factor_gt     0.1410
_refine_ls_wR_factor_ref     0.1506
_refine_ls_goodness_of_fit_ref     0.982
_refine_ls_restrained_S_all     0.982
_refine_ls_number_reflns     5175
_refine_ls_number_parameters     346
_refine_ls_number_restraints     0
_refine_ls_hydrogen_treatment     mixed
_refine_ls_weighting_scheme     calc
_refine_ls_weighting_details
         'calc w=1/[\s^2^(Fo^2^)+(0.1033P)^2^+0.3032P] where P=(Fo^2^+2Fc^2^)/3'
_atom_sites_solution_hydrogens     geom
_atom_sites_solution_primary     direct
_atom_sites_solution_secondary     difmap
_refine_ls_shift/su_max     0.000
_refine_ls_shift/su_mean     0.000
_refine_diff_density_max     0.675
_refine_diff_density_min     -0.488
_refine_ls_extinction_method     none
_refine_ls_extinction_coef     ?
loop_
    _atom_type_symbol
    _atom_type_description
    _atom_type_scat_dispersion_real
    _atom_type_scat_dispersion_imag
    _atom_type_scat_source
    'C' 'C' 0.0033 0.0016
                         'International Tables Vol C Tables 4.2.6.8 and 6.1.1.4'
    'H' 'H' 0.0000 0.0000
                         'International Tables Vol C Tables 4.2.6.8 and 6.1.1.4'
    'N' 'N' 0.0061 0.0033
                         'International Tables Vol C Tables 4.2.6.8 and 6.1.1.4'
    'O' 'O' 0.0106 0.0060
                         'International Tables Vol C Tables 4.2.6.8 and 6.1.1.4'
    'B' 'B' 0.0013 0.0007
                         'International Tables Vol C Tables 4.2.6.8 and 6.1.1.4'
    'F' 'F' 0.0171 0.0103
                         'International Tables Vol C Tables 4.2.6.8 and 6.1.1.4'
_computing_data_collection     'APEX2 (Bruker, 2004)'
_computing_cell_refinement     'SAINT-Plus (Bruker, 2001)'
_computing_data_reduction     'SAINT-Plus (Bruker, 2001)'
_computing_structure_solution     'SHELXS97 (Sheldrick, 2008)'
_computing_structure_refinement     'SHELXL97 (Sheldrick, 2008)'
_computing_molecular_graphics     'XP in SHELXTL (Sheldrick, 2008)'
_computing_publication_material     'SHELXL97 (Sheldrick, 2008)'
loop_
    _atom_site_type_symbol
    _atom_site_label
    _atom_site_fract_x
    _atom_site_fract_y
    _atom_site_fract_z
    _atom_site_U_iso_or_equiv
    _atom_site_adp_type
    _atom_site_calc_flag
    _atom_site_refinement_flags
    _atom_site_occupancy
    _atom_site_symmetry_multiplicity
    _atom_site_disorder_assembly
    _atom_site_disorder_group
    H H1 -0.020(3) 0.896(2) 0.6632(16) 0.033(6) Uiso d . 1 1 . .
    H H30 0.224(3) 0.592(2) 0.5650(17) 0.041(6) Uiso d . 1 1 . .
    H H40 0.141(3) 0.567(2) 0.3285(17) 0.038(6) Uiso d . 1 1 . .
    O O1 0.07813(16) 0.75955(10) 0.40804(8) 0.0215(3) Uani d . 1 1 . .
    N N1 0.05189(17) 0.93425(12) 0.70991(9) 0.0151(3) Uani d . 1 1 . .
    N N2 0.16150(16) 0.75693(12) 0.60077(9) 0.0149(3) Uani d . 1 1 . .
    N N3 0.17522(17) 0.65646(12) 0.54249(9) 0.0147(3) Uani d . 1 1 . .
    N N4 0.16693(18) 0.56751(12) 0.38758(10) 0.0164(3) Uani d . 1 1 . .
    N N6 0.15116(17) 0.43582(12) 0.22247(9) 0.0178(3) Uani d . 1 1 . .
    N N7 0.20613(16) 0.14392(12) 0.42932(9) 0.0154(3) Uani d . 1 1 . .
    N N8 0.32921(18) 0.55934(13) 0.69471(10) 0.0210(3) Uani d . 1 1 . .
    N N5 0.21894(16) 0.46491(12) 0.43220(9) 0.0147(3) Uani d . 1 1 . .
    C C13 0.24217(19) 0.36556(14) 0.38154(11) 0.0143(3) Uani d . 1 1 . .
    C C8 0.27284(19) 0.65124(14) 0.74875(11) 0.0163(3) Uani d . 1 1 . .
    C C19 0.22420(19) 0.34758(14) 0.27322(11) 0.0152(3) Uani d . 1 1 . .
    C C14 0.29165(19) 0.26067(14) 0.44455(11) 0.0142(3) Uani d . 1 1 . .
    C C20 0.2835(2) 0.24569(15) 0.22615(12) 0.0193(3) Uani d . 1 1 . .
    H H20 0.3378 0.1878 0.2621 0.023 Uiso calc R 1 1 . .
    C C15 0.4159(2) 0.28667(15) 0.51871(11) 0.0175(3) Uani d . 1 1 . .
    H H15 0.4729 0.3685 0.5276 0.021 Uiso calc R 1 1 . .
    C C5 0.2903(2) 0.93506(16) 0.81632(12) 0.0219(4) Uani d . 1 1 . .
    H H5 0.3817 0.8971 0.8408 0.026 Uiso calc R 1 1 . .
    C C1 0.13426(19) 0.66862(14) 0.44403(11) 0.0152(3) Uani d . 1 1 . .
    C C16 0.4535(2) 0.18811(15) 0.57937(11) 0.0185(3) Uani d . 1 1 . .
    H H16 0.5366 0.2026 0.6291 0.022 Uiso calc R 1 1 . .
    C C6 0.1830(2) 0.87492(14) 0.74368(11) 0.0158(3) Uani d . 1 1 . .
    C C17 0.3646(2) 0.06836(15) 0.56384(11) 0.0183(3) Uani d . 1 1 . .
    H H17 0.3867 0.0008 0.6033 0.022 Uiso calc R 1 1 . .
    C C9 0.2753(2) 0.64769(16) 0.85125(12) 0.0207(3) Uani d . 1 1 . .
    H H9 0.2326 0.7102 0.8871 0.025 Uiso calc R 1 1 . .
    C C18 0.2421(2) 0.05004(14) 0.48887(11) 0.0174(3) Uani d . 1 1 . .
    H H18 0.1821 -0.0308 0.4794 0.021 Uiso calc R 1 1 . .
    C C7 0.20552(19) 0.75424(14) 0.69332(11) 0.0151(3) Uani d . 1 1 . .
    C C12 0.3918(2) 0.46578(17) 0.74277(13) 0.0261(4) Uani d . 1 1 . .
    H H12 0.4309 0.4025 0.7059 0.031 Uiso calc R 1 1 . .
    C C2 0.0211(2) 1.04672(15) 0.74398(12) 0.0208(3) Uani d . 1 1 . .
    H H2 -0.0712 1.0831 0.7189 0.025 Uiso calc R 1 1 . .
    C C23 0.1328(2) 0.42228(16) 0.12492(12) 0.0218(4) Uani d . 1 1 . .
    H H23 0.0845 0.4838 0.0896 0.026 Uiso calc R 1 1 . .
    C C22 0.1824(2) 0.32125(17) 0.07416(12) 0.0245(4) Uani d . 1 1 . .
    H H22 0.1634 0.3135 0.0066 0.029 Uiso calc R 1 1 . .
    C C10 0.3423(2) 0.54963(16) 0.89862(12) 0.0237(4) Uani d . 1 1 . .
    H H10 0.3467 0.5465 0.9669 0.028 Uiso calc R 1 1 . .
    C C11 0.4023(2) 0.45699(16) 0.84425(13) 0.0254(4) Uani d . 1 1 . .
    H H11 0.4485 0.3905 0.8745 0.030 Uiso calc R 1 1 . .
    C C21 0.2605(2) 0.23194(16) 0.12549(12) 0.0239(4) Uani d . 1 1 . .
    H H21 0.2970 0.1639 0.0930 0.029 Uiso calc R 1 1 . .
    C C3 0.1261(2) 1.10889(17) 0.81633(13) 0.0276(4) Uani d . 1 1 . .
    H H3 0.1061 1.1874 0.8401 0.033 Uiso calc R 1 1 . .
    C C4 0.2611(2) 1.05221(18) 0.85257(13) 0.0284(4) Uani d . 1 1 . .
    H H4 0.3330 1.0925 0.9015 0.034 Uiso calc R 1 1 . .
    B B1 0.2959(3) 0.8076(2) 0.10945(17) 0.0306(5) Uani d . 1 1 . .
    F F1 0.3407(2) 0.7618(2) 0.20065(11) 0.0788(5) Uani d . 1 1 . .
    F F2 0.42071(15) 0.78336(12) 0.04479(8) 0.0381(3) Uani d . 1 1 . .
    F F3 0.14286(17) 0.73994(14) 0.07990(12) 0.0618(4) Uani d . 1 1 . .
    F F4 0.2908(2) 0.93300(14) 0.11734(17) 0.0898(7) Uani d . 1 1 . .
loop_
    _atom_site_aniso_label
    _atom_site_aniso_U_11
    _atom_site_aniso_U_22
    _atom_site_aniso_U_33
    _atom_site_aniso_U_12
    _atom_site_aniso_U_13
    _atom_site_aniso_U_23
    O1 0.0329(7) 0.0149(6) 0.0180(6) 0.0091(5) -0.0041(5) -0.0001(4)
    N1 0.0181(7) 0.0144(6) 0.0127(6) 0.0024(5) -0.0015(5) -0.0014(5)
    N2 0.0157(6) 0.0142(6) 0.0147(6) 0.0021(5) 0.0002(5) -0.0019(5)
    N3 0.0194(7) 0.0118(6) 0.0135(6) 0.0049(5) -0.0013(5) -0.0010(5)
    N4 0.0245(7) 0.0134(6) 0.0120(6) 0.0052(5) -0.0028(5) -0.0002(5)
    N6 0.0194(7) 0.0182(7) 0.0157(6) 0.0022(5) -0.0008(5) -0.0007(5)
    N7 0.0172(6) 0.0135(6) 0.0157(6) 0.0031(5) 0.0009(5) -0.0016(5)
    N8 0.0269(8) 0.0194(7) 0.0181(7) 0.0082(6) -0.0022(6) -0.0005(5)
    N5 0.0164(6) 0.0116(6) 0.0160(6) 0.0017(5) -0.0014(5) 0.0013(5)
    C13 0.0139(7) 0.0139(7) 0.0147(7) 0.0008(6) -0.0005(6) -0.0006(6)
    C8 0.0141(7) 0.0181(8) 0.0165(7) 0.0019(6) -0.0017(6) 0.0001(6)
    C19 0.0150(7) 0.0151(7) 0.0147(7) -0.0008(6) 0.0006(6) -0.0001(6)
    C14 0.0158(7) 0.0130(7) 0.0145(7) 0.0037(6) 0.0028(6) -0.0017(5)
    C20 0.0224(8) 0.0177(8) 0.0180(8) 0.0028(6) 0.0036(6) 0.0002(6)
    C15 0.0176(8) 0.0151(7) 0.0194(8) 0.0012(6) -0.0011(6) -0.0011(6)
    C5 0.0204(8) 0.0261(9) 0.0191(8) 0.0040(7) -0.0034(6) -0.0050(6)
    C1 0.0165(7) 0.0138(7) 0.0150(7) 0.0015(6) -0.0007(6) -0.0008(6)
    C16 0.0180(8) 0.0226(8) 0.0158(7) 0.0058(6) -0.0024(6) -0.0003(6)
    C6 0.0167(7) 0.0172(7) 0.0135(7) 0.0025(6) 0.0015(6) -0.0004(6)
    C17 0.0205(8) 0.0181(8) 0.0175(7) 0.0064(6) 0.0025(6) 0.0050(6)
    C9 0.0222(8) 0.0231(8) 0.0172(8) 0.0049(7) 0.0000(6) 0.0001(6)
    C18 0.0199(8) 0.0130(7) 0.0196(8) 0.0028(6) 0.0027(6) -0.0007(6)
    C7 0.0139(7) 0.0157(7) 0.0158(7) 0.0020(6) 0.0008(6) -0.0005(6)
    C12 0.0361(10) 0.0214(8) 0.0229(9) 0.0128(7) -0.0034(7) -0.0009(7)
    C2 0.0259(9) 0.0180(8) 0.0196(8) 0.0070(6) 0.0004(7) -0.0017(6)
    C23 0.0246(9) 0.0244(8) 0.0159(8) 0.0025(7) -0.0027(6) 0.0009(6)
    C22 0.0321(10) 0.0275(9) 0.0125(8) -0.0011(7) 0.0006(7) -0.0027(6)
    C10 0.0281(9) 0.0266(9) 0.0158(8) 0.0020(7) -0.0031(7) 0.0044(6)
    C11 0.0306(9) 0.0218(8) 0.0246(9) 0.0080(7) -0.0058(7) 0.0057(7)
    C21 0.0310(9) 0.0212(8) 0.0195(8) 0.0024(7) 0.0068(7) -0.0050(6)
    C3 0.0351(10) 0.0214(9) 0.0266(9) 0.0056(7) -0.0011(8) -0.0122(7)
    C4 0.0287(9) 0.0302(9) 0.0252(9) 0.0013(7) -0.0055(7) -0.0130(7)
    B1 0.0283(11) 0.0281(11) 0.0357(12) 0.0049(9) -0.0021(9) -0.0079(9)
    F1 0.0849(13) 0.1169(15) 0.0361(8) 0.0202(11) -0.0023(8) 0.0033(9)
    F2 0.0329(6) 0.0449(7) 0.0360(6) 0.0037(5) -0.0016(5) -0.0140(5)
    F3 0.0313(7) 0.0607(9) 0.0918(12) 0.0014(6) -0.0033(7) -0.0231(8)
    F4 0.0708(12) 0.0280(8) 0.174(2) 0.0124(7) 0.0381(12) -0.0134(10)
_geom_special_details
;
All e.s.d.'s (except the e.s.d. in the dihedral angle between two l.s. planes)
are estimated using the full covariance matrix. The cell e.s.d.'s are taken
into account individually in the estimation of e.s.d.'s in distances, angles
and torsion angles; correlations between e.s.d.'s in cell parameters are only
used when they are defined by crystal symmetry. An approximate (isotropic)
treatment of cell e.s.d.'s is used for estimating e.s.d.'s involving l.s.
planes.
;
loop_
    _geom_bond_atom_site_label_1
    _geom_bond_atom_site_label_2
    _geom_bond_site_symmetry_2
    _geom_bond_distance
    _geom_bond_publ_flag
    O1 C1 . 1.2157(18) ?
    N1 C2 . 1.337(2) ?
    N1 C6 . 1.357(2) ?
    N1 H1 . 0.90(2) ?
    N2 C7 . 1.301(2) ?
    N2 N3 . 1.3481(18) ?
    N3 C1 . 1.3820(19) ?
    N3 H30 . 0.89(2) ?
    N4 N5 . 1.3557(17) ?
    N4 C1 . 1.378(2) ?
    N4 H40 . 0.82(2) ?
    N6 C23 . 1.339(2) ?
    N6 C19 . 1.349(2) ?
    N7 C18 . 1.3418(19) ?
    N7 C14 . 1.343(2) ?
    N8 C12 . 1.335(2) ?
    N8 C8 . 1.353(2) ?
    N5 C13 . 1.297(2) ?
    C13 C19 . 1.489(2) ?
    C13 C14 . 1.495(2) ?
    C8 C9 . 1.396(2) ?
    C8 C7 . 1.480(2) ?
    C19 C20 . 1.399(2) ?
    C14 C15 . 1.392(2) ?
    C20 C21 . 1.384(2) ?
    C20 H20 . 0.9300 ?
    C15 C16 . 1.393(2) ?
    C15 H15 . 0.9300 ?
    C5 C6 . 1.384(2) ?
    C5 C4 . 1.389(2) ?
    C5 H5 . 0.9300 ?
    C16 C17 . 1.381(2) ?
    C16 H16 . 0.9300 ?
    C6 C7 . 1.488(2) ?
    C17 C18 . 1.385(2) ?
    C17 H17 . 0.9300 ?
    C9 C10 . 1.385(2) ?
    C9 H9 . 0.9300 ?
    C18 H18 . 0.9300 ?
    C12 C11 . 1.387(2) ?
    C12 H12 . 0.9300 ?
    C2 C3 . 1.380(2) ?
    C2 H2 . 0.9300 ?
    C23 C22 . 1.383(2) ?
    C23 H23 . 0.9300 ?
    C22 C21 . 1.383(2) ?
    C22 H22 . 0.9300 ?
    C10 C11 . 1.374(3) ?
    C10 H10 . 0.9300 ?
    C11 H11 . 0.9300 ?
    C21 H21 . 0.9300 ?
    C3 C4 . 1.378(3) ?
    C3 H3 . 0.9300 ?
    C4 H4 . 0.9300 ?
    B1 F4 . 1.342(3) ?
    B1 F3 . 1.373(3) ?
    B1 F1 . 1.390(3) ?
    B1 F2 . 1.391(3) ?
loop_
    _geom_angle_atom_site_label_1
    _geom_angle_atom_site_label_2
    _geom_angle_atom_site_label_3
    _geom_angle_site_symmetry_1
    _geom_angle_site_symmetry_3
    _geom_angle
    _geom_angle_publ_flag
    C2 N1 C6 . . 123.20(14) ?
    C2 N1 H1 . . 117.6(14) ?
    C6 N1 H1 . . 119.2(14) ?
    C7 N2 N3 . . 120.02(13) ?
    N2 N3 C1 . . 116.77(13) ?
    N2 N3 H30 . . 120.6(15) ?
    C1 N3 H30 . . 121.9(15) ?
    N5 N4 C1 . . 119.28(13) ?
    N5 N4 H40 . . 121.7(16) ?
    C1 N4 H40 . . 118.4(16) ?
    C23 N6 C19 . . 118.19(14) ?
    C18 N7 C14 . . 118.10(13) ?
    C12 N8 C8 . . 117.68(14) ?
    C13 N5 N4 . . 120.72(13) ?
    N5 C13 C19 . . 127.73(14) ?
    N5 C13 C14 . . 112.55(13) ?
    C19 C13 C14 . . 119.72(13) ?
    N8 C8 C9 . . 121.70(14) ?
    N8 C8 C7 . . 116.38(13) ?
    C9 C8 C7 . . 121.90(14) ?
    N6 C19 C20 . . 121.65(14) ?
    N6 C19 C13 . . 116.70(13) ?
    C20 C19 C13 . . 121.63(14) ?
    N7 C14 C15 . . 122.42(14) ?
    N7 C14 C13 . . 117.28(13) ?
    C15 C14 C13 . . 120.22(13) ?
    C21 C20 C19 . . 119.31(15) ?
    C21 C20 H20 . . 120.3 ?
    C19 C20 H20 . . 120.3 ?
    C14 C15 C16 . . 118.96(14) ?
    C14 C15 H15 . . 120.5 ?
    C16 C15 H15 . . 120.5 ?
    C6 C5 C4 . . 119.88(16) ?
    C6 C5 H5 . . 120.1 ?
    C4 C5 H5 . . 120.1 ?
    O1 C1 N4 . . 121.74(14) ?
    O1 C1 N3 . . 124.77(14) ?
    N4 C1 N3 . . 113.48(13) ?
    C17 C16 C15 . . 118.44(14) ?
    C17 C16 H16 . . 120.8 ?
    C15 C16 H16 . . 120.8 ?
    N1 C6 C5 . . 117.93(14) ?
    N1 C6 C7 . . 116.20(13) ?
    C5 C6 C7 . . 125.70(14) ?
    C16 C17 C18 . . 119.25(14) ?
    C16 C17 H17 . . 120.4 ?
    C18 C17 H17 . . 120.4 ?
    C10 C9 C8 . . 118.98(15) ?
    C10 C9 H9 . . 120.5 ?
    C8 C9 H9 . . 120.5 ?
    N7 C18 C17 . . 122.81(14) ?
    N7 C18 H18 . . 118.6 ?
    C17 C18 H18 . . 118.6 ?
    N2 C7 C8 . . 128.54(14) ?
    N2 C7 C6 . . 111.30(13) ?
    C8 C7 C6 . . 120.15(13) ?
    N8 C12 C11 . . 124.13(16) ?
    N8 C12 H12 . . 117.9 ?
    C11 C12 H12 . . 117.9 ?
    N1 C2 C3 . . 120.10(16) ?
    N1 C2 H2 . . 119.9 ?
    C3 C2 H2 . . 119.9 ?
    N6 C23 C22 . . 123.18(16) ?
    N6 C23 H23 . . 118.4 ?
    C22 C23 H23 . . 118.4 ?
    C21 C22 C23 . . 118.89(15) ?
    C21 C22 H22 . . 120.6 ?
    C23 C22 H22 . . 120.6 ?
    C11 C10 C9 . . 119.63(15) ?
    C11 C10 H10 . . 120.2 ?
    C9 C10 H10 . . 120.2 ?
    C10 C11 C12 . . 117.84(15) ?
    C10 C11 H11 . . 121.1 ?
    C12 C11 H11 . . 121.1 ?
    C22 C21 C20 . . 118.71(15) ?
    C22 C21 H21 . . 120.6 ?
    C20 C21 H21 . . 120.6 ?
    C4 C3 C2 . . 118.64(16) ?
    C4 C3 H3 . . 120.7 ?
    C2 C3 H3 . . 120.7 ?
    C3 C4 C5 . . 120.25(16) ?
    C3 C4 H4 . . 119.9 ?
    C5 C4 H4 . . 119.9 ?
    F4 B1 F3 . . 113.43(19) ?
    F4 B1 F1 . . 108.7(2) ?
    F3 B1 F1 . . 107.76(19) ?
    F4 B1 F2 . . 110.79(19) ?
    F3 B1 F2 . . 108.98(17) ?
    F1 B1 F2 . . 106.95(17) ?
loop_
    _geom_hbond_atom_site_label_D
    _geom_hbond_atom_site_label_H
    _geom_hbond_atom_site_label_A
    _geom_hbond_site_symmetry_A
    _geom_hbond_distance_DH
    _geom_hbond_distance_HA
    _geom_hbond_distance_DA
    _geom_hbond_angle_DHA
    N1 H1 N7 2_566 0.90(2) 1.92(2) 2.792(2) 163.5(15)
    N3 H30 N8 1_555 0.88(2) 1.99(2) 2.658(2) 132.1(19)
    N4 H40 N6 1_555 0.83(2) 2.02(2) 2.640(2) 132(2)
    C2 H2 O1 2_576 0.930 2.411 3.083(2) 129.11(15)
    C18 H18 O1 1_545 0.930 2.458 3.355(2) 161.92(15)
