# Supplementary material for: 2-[({[Bis(pyridin-2-yl)methylidene]hydrazinecarbonyl}hydrazinylidene)(pyridin-2-yl)methyl]pyridinium tetra­fluoro­borate
Source: Acta Crystallogr Sect E Struct Rep Online. 2011 Jul 2;67(Pt 8):o1874. doi: 10.1107/S1600536811025359 (PMC3212270; doi:10.1107/S1600536811025359)
Supplement: Supplementary file 2 [file e-67-o1874-Isup2.hkl]

# 
# h,k,l, Fc-squared, Fo-squared, sigma(Fo-squared) and status flag 
# 
data_I
_shelx_title ' y in P-1' 
_shelx_refln_list_code          4 
_shelx_F_calc_maximum       78.46 
_exptl_crystal_F_000       524.00 
_reflns_d_resolution_high  0.7701 
 
loop_ 
 _symmetry_equiv_pos_as_xyz 
 'x, y, z' 
 '-x, -y, -z' 
 
_cell_length_a     7.9187 
_cell_length_b    10.6257 
_cell_length_c    13.6227 
_cell_angle_alpha  90.027 
_cell_angle_beta   91.496 
_cell_angle_gamma  97.852 
 
_shelx_F_squared_multiplier     1.000 
 
loop_ 
 _refln_index_h 
 _refln_index_k 
 _refln_index_l 
 _refln_F_squared_calc 
 _refln_F_squared_meas 
 _refln_F_squared_sigma 
 _refln_observed_status 
   3   0   0      409.94      462.10      4.78 o 
   4   0   0       95.72       93.55      3.43 o 
   5   0   0       78.60      105.11      4.69 o 
   6   0   0        0.07       23.43      8.18 o 
   7   0   0      366.33      382.80      9.02 o 
   8   0   0       12.90       14.99      3.51 o 
   9   0   0       88.37       80.88      6.20 o 
  10   0   0       14.18       10.02      6.20 o 
 -10   1   0       53.75       45.39      6.47 o 
  -9   1   0        9.95        5.85      4.54 o 
  -8   1   0      120.27      126.10      6.18 o 
  -7   1   0      199.66      218.95      6.20 o 
  -6   1   0       12.69       15.92      3.26 o 
  -5   1   0      191.03      215.77      5.42 o 
  -4   1   0      407.81      412.54      4.62 o 
  -3   1   0      106.77       92.86      1.87 o 
  -2   1   0       20.02       31.14      1.31 o 
  -1   1   0      261.68      305.70      3.31 o 
   1   1   0     1762.72     1791.13     26.52 o 
   2   1   0     2006.85     2122.75     18.82 o 
   3   1   0     3512.78     3466.74     35.21 o 
   4   1   0     1350.37     1257.91     18.34 o 
   5   1   0     1109.24     1246.12     19.32 o 
   6   1   0      147.92      133.49      5.11 o 
   7   1   0      101.43      114.64      6.27 o 
   8   1   0       21.66       22.89      4.29 o 
   9   1   0       35.43       27.84      4.16 o 
  10   1   0       17.06       12.68      3.44 o 
 -10   2   0       61.28       56.74      5.79 o 
  -9   2   0      140.43      155.44      8.40 o 
  -8   2   0       55.05       52.10      4.49 o 
  -7   2   0      113.10      122.61      4.86 o 
  -6   2   0        0.19        0.74      2.14 o 
  -5   2   0       27.22       23.23      1.98 o 
  -4   2   0      121.23      123.09      3.20 o 
  -3   2   0      513.56      589.16      5.92 o 
  -2   2   0      221.07      186.58      2.97 o 
  -1   2   0       85.95       37.31      1.04 o 
   0   2   0     1095.90      958.29     13.00 o 
   1   2   0        0.67        0.68      0.57 o 
   2   2   0       21.39       26.89      1.34 o 
   3   2   0     1550.59     1672.69     19.99 o 
   4   2   0        9.63       18.32      2.59 o 
   5   2   0      280.36      237.96      6.35 o 
   6   2   0      127.47      132.32      5.64 o 
   7   2   0      192.76      171.80      6.27 o 
   8   2   0      150.35      168.44      6.98 o 
   9   2   0       20.92       26.80      4.39 o 
 -10   3   0       21.62       20.71      5.23 o 
  -9   3   0       12.04       16.59      6.74 o 
  -8   3   0        4.86        3.17      2.47 o 
  -7   3   0       61.40       65.50      3.99 o 
  -6   3   0       75.11       73.05      3.94 o 
  -5   3   0      336.24      352.92      7.57 o 
  -4   3   0      187.88      157.95      3.89 o 
  -3   3   0     1435.09     1502.83     18.48 o 
  -2   3   0      227.03      272.55      4.59 o 
  -1   3   0     2932.25     2711.95     45.47 o 
   0   3   0       18.62        8.87      0.78 o 
   1   3   0       14.85       21.29      0.87 o 
   2   3   0     3473.33     3802.30     45.38 o 
   3   3   0     1120.59     1096.10     11.76 o 
   4   3   0     2668.98     2971.16     30.09 o 
   5   3   0       20.64       18.07      3.10 o 
   6   3   0      227.53      247.86      6.68 o 
   7   3   0      388.86      407.51     10.48 o 
   8   3   0      216.64      221.92      8.17 o 
   9   3   0      235.94      238.06      9.39 o 
 -10   4   0       47.91       49.68      8.33 o 
  -9   4   0       14.14       13.56      6.37 o 
  -8   4   0      152.10      151.04      7.62 o 
  -7   4   0       46.57       43.39      3.42 o 
  -6   4   0       52.18       42.00      2.43 o 
  -5   4   0       70.64       72.94      2.80 o 
  -4   4   0      173.60      133.17      3.38 o 
  -3   4   0      428.05      447.12      7.30 o 
  -2   4   0      254.30      221.34      4.28 o 
  -1   4   0      413.49      368.91      5.97 o 
   0   4   0     1336.48     1230.44     16.93 o 
   1   4   0       85.10       87.42      2.06 o 
   2   4   0     1060.62     1153.36     14.46 o 
   3   4   0      280.00      319.36      7.43 o 
   4   4   0      133.33      145.67      4.40 o 
   5   4   0        4.83        5.47      2.98 o 
   6   4   0      249.40      246.92      6.99 o 
   7   4   0       16.01       21.95      3.65 o 
   8   4   0       12.06        8.93      4.27 o 
   9   4   0        0.51        1.09      3.02 o 
 -10   5   0      134.11      157.65     11.46 o 
  -9   5   0      118.65      107.39      7.26 o 
  -8   5   0      321.01      347.74      9.82 o 
  -7   5   0      190.74      172.86      4.85 o 
  -6   5   0       98.16      105.68      3.14 o 
  -5   5   0       11.39        7.81      1.46 o 
  -4   5   0        0.01        0.48      0.93 o 
  -3   5   0      237.79      262.88      4.60 o 
  -2   5   0       24.18       22.64      1.38 o 
  -1   5   0      585.06      569.05      7.43 o 
   0   5   0       21.35       43.51      1.74 o 
   1   5   0       15.12       19.15      1.16 o 
   2   5   0      450.94      556.12     10.30 o 
   3   5   0      136.26      135.08      4.36 o 
   4   5   0       25.16       24.47      1.99 o 
   5   5   0      157.19      159.14      5.73 o 
   6   5   0       51.94       52.24      4.30 o 
   7   5   0      321.47      324.09      8.47 o 
   8   5   0      224.45      214.01      7.61 o 
  -9   6   0      476.05      503.35     16.64 o 
  -8   6   0      132.45      130.06      7.36 o 
  -7   6   0        5.12        3.88      3.91 o 
  -6   6   0        5.61        4.56      1.62 o 
  -5   6   0      163.70      141.97      3.27 o 
  -4   6   0      520.92      546.84      7.24 o 
  -3   6   0      974.41      964.31     16.85 o 
  -2   6   0       99.48      106.13      2.33 o 
  -1   6   0      720.67      711.56      9.70 o 
   0   6   0     2650.05     2847.56     15.64 o 
   1   6   0       16.33       13.13      2.60 o 
   2   6   0       10.28       12.22      1.11 o 
   3   6   0       10.04        9.50      1.34 o 
   4   6   0       56.57       62.58      2.92 o 
   5   6   0      166.15      173.67      5.56 o 
   6   6   0       50.66       54.90      4.62 o 
   7   6   0       72.29       64.51      4.78 o 
   8   6   0      113.25       98.00      7.43 o 
  -9   7   0       16.29       18.59      5.80 o 
  -8   7   0      123.68      121.28      8.44 o 
  -7   7   0        0.60        1.48      1.74 o 
  -6   7   0     1705.13     1952.12     20.25 o 
  -5   7   0      209.49      205.74      4.55 o 
  -4   7   0     2687.33     2807.96     42.14 o 
  -3   7   0       79.15       78.74      2.70 o 
  -2   7   0      519.81      471.93     10.19 o 
  -1   7   0      283.06      296.44      7.34 o 
   0   7   0      841.39      831.73     10.75 o 
   1   7   0       32.60       40.69      3.68 o 
   2   7   0        6.63        4.15      0.81 o 
   3   7   0      674.26      647.82     11.60 o 
   4   7   0        0.00        1.12      1.64 o 
   5   7   0        9.90        8.97      2.86 o 
   6   7   0        2.04        1.97      3.39 o 
   7   7   0        1.78        1.11      2.66 o 
   8   7   0        0.24        2.42      3.13 o 
  -9   8   0       15.01       10.60      4.90 o 
  -8   8   0       59.65       67.25      5.50 o 
  -7   8   0        2.91        1.92      2.58 o 
  -6   8   0      286.59      289.11     10.04 o 
  -5   8   0       10.92       14.16      2.79 o 
  -4   8   0      128.69      110.28      4.20 o 
  -3   8   0      103.98       92.19      3.82 o 
  -2   8   0       34.09       37.15      2.23 o 
  -1   8   0      518.78      458.46      6.40 o 
   0   8   0      276.18      277.68     13.69 o 
   1   8   0       15.36       21.41      3.84 o 
   2   8   0       15.10       18.50      3.58 o 
   3   8   0      218.75      201.48      7.18 o 
   4   8   0        3.41       -0.14      2.50 o 
   5   8   0        0.02        1.37      3.50 o 
   6   8   0        4.79        3.37      3.36 o 
   7   8   0       57.43       56.40      6.80 o 
  -8   9   0        0.59        0.46      3.02 o 
  -7   9   0       27.03       26.30      4.80 o 
  -6   9   0      218.83      204.09      7.74 o 
  -5   9   0      440.01      474.97     12.38 o 
  -4   9   0      128.70      127.14      4.79 o 
  -3   9   0     1312.90     1370.05     39.96 o 
  -2   9   0      565.62      529.85      7.57 o 
  -1   9   0      112.62       98.72      2.47 o 
   0   9   0      360.55      346.76     11.25 o 
   1   9   0        0.63        1.03      1.85 o 
   2   9   0       12.60       12.23      3.65 o 
   3   9   0        2.38        2.83      2.66 o 
   4   9   0      482.00      470.93     17.76 o 
   5   9   0       98.21       89.19      6.73 o 
   6   9   0       17.22       13.84      4.86 o 
  -8  10   0        6.78        6.67      3.35 o 
  -7  10   0        7.97        9.04      3.87 o 
  -6  10   0       73.44       76.40      5.37 o 
  -5  10   0        0.24        0.93      1.80 o 
  -4  10   0       13.02       16.66      2.92 o 
  -3  10   0      128.44      143.79      4.50 o 
  -2  10   0     1408.80     1475.89     40.45 o 
  -1  10   0      326.33      283.85      7.93 o 
   0  10   0     2316.92     2468.96     69.74 o 
   1  10   0        6.91        5.80      3.72 o 
   2  10   0      433.74      445.74     11.53 o 
   3  10   0       27.62       22.16      4.31 o 
   4  10   0      408.61      389.83     11.43 o 
   5  10   0       15.74       13.89      3.70 o 
  -7  11   0       41.26       37.20      4.88 o 
  -6  11   0       13.05       11.05      3.52 o 
  -5  11   0       14.73       17.04      4.22 o 
  -4  11   0        6.75        6.35      4.86 o 
  -3  11   0      206.39      208.77      6.71 o 
  -2  11   0       39.47       27.31      3.90 o 
  -1  11   0        1.62        0.22      1.97 o 
   0  11   0        0.11        1.45      1.65 o 
   1  11   0      575.69      575.75     16.54 o 
   2  11   0       54.26       53.02      5.26 o 
   3  11   0        0.00        1.06      2.32 o 
   4  11   0        2.08        2.02      2.55 o 
   5  11   0        2.71        6.33      4.13 o 
  -6  12   0        1.01        3.71      3.50 o 
  -5  12   0       42.80       35.48      6.40 o 
  -4  12   0        5.28        9.93      3.98 o 
  -3  12   0       17.20       19.33      8.62 o 
  -2  12   0        0.19        1.34      1.76 o 
  -1  12   0       19.71       18.42      4.46 o 
   0  12   0        7.10       10.78      4.19 o 
   1  12   0      242.50      249.40      8.85 o 
   2  12   0       85.31       73.37      6.22 o 
   3  12   0      256.93      246.55     10.33 o 
  -4  13   0       48.41       53.50      7.60 o 
  -3  13   0       29.40       33.96      7.48 o 
  -2  13   0       23.65       15.23      5.53 o 
  -1  13   0       32.77       42.86      6.72 o 
   0  13   0       13.95       19.86      4.96 o 
   1  13   0       11.87        8.47      4.00 o 
   2  13   0      113.14      114.00      7.51 o 
  -2 -13   1        4.30        3.37      3.22 o 
  -1 -13   1      235.68      269.93      9.89 o 
   0 -13   1        1.91        1.97      1.83 o 
   1 -13   1       13.21       13.89      4.81 o 
   2 -13   1        2.59        1.67      2.12 o 
   3 -13   1       31.52       33.14      5.36 o 
   4 -13   1        1.82        0.69      3.80 o 
  -3 -12   1       83.33       89.37      7.32 o 
  -2 -12   1       71.15       68.42      5.88 o 
  -1 -12   1        0.71        1.85      2.56 o 
   0 -12   1        0.13        0.08      2.47 o 
   1 -12   1      109.28      135.98      6.83 o 
   2 -12   1       20.06       22.48      3.89 o 
   3 -12   1        1.03        1.49      1.67 o 
   4 -12   1        0.00        1.25      2.25 o 
   5 -12   1       14.84        7.62      8.06 o 
   6 -12   1        2.99        1.30      2.96 o 
  -5 -11   1        2.10        2.03      2.19 o 
  -4 -11   1      284.96      331.57     17.40 o 
  -3 -11   1        0.22        3.05      3.43 o 
  -2 -11   1      561.53      609.30     14.77 o 
  -1 -11   1       76.29       86.01      6.17 o 
   0 -11   1      369.33      344.76     17.12 o 
   1 -11   1        5.29        7.45      3.93 o 
   2 -11   1      115.62      130.87      6.62 o 
   3 -11   1        1.80        1.11      1.70 o 
   4 -11   1       24.87       24.29      3.63 o 
   5 -11   1        0.00        0.75      2.28 o 
   6 -11   1        0.12        0.35      2.11 o 
   7 -11   1      283.18      312.61     10.20 o 
  -5 -10   1      115.95      121.76      7.72 o 
  -4 -10   1       28.16       20.64      4.73 o 
  -3 -10   1       75.48       71.89      7.43 o 
  -2 -10   1      881.10      948.61     27.63 o 
  -1 -10   1      205.03      209.30      7.89 o 
   0 -10   1      488.61      484.87     13.08 o 
   1 -10   1      711.75      856.27     12.50 o 
   2 -10   1        0.06        0.66      0.99 o 
   3 -10   1      317.16      344.62      7.77 o 
   4 -10   1      150.20      134.84      4.71 o 
   5 -10   1       21.95       13.25      3.43 o 
   6 -10   1        4.53        2.87      2.30 o 
   7 -10   1       36.83       42.54      5.75 o 
  -6  -9   1       19.98       15.87      4.94 o 
  -5  -9   1      128.74      125.05      8.49 o 
  -4  -9   1      136.23      147.90      7.42 o 
  -3  -9   1       44.83       43.72      5.84 o 
  -2  -9   1        3.50        4.33      2.88 o 
  -1  -9   1      109.81      112.30      5.73 o 
   0  -9   1      322.54      257.81     11.92 o 
   1  -9   1      439.02      427.69     11.35 o 
   2  -9   1     1364.03     1350.18     13.55 o 
   3  -9   1       98.89       83.75      3.53 o 
   4  -9   1      400.31      413.28     11.11 o 
   5  -9   1        0.25        1.14      1.22 o 
   6  -9   1      218.48      238.08      8.65 o 
   7  -9   1        0.63        1.25      2.59 o 
   8  -9   1        0.13        1.06      1.87 o 
  -7  -8   1        1.03        1.55      2.85 o 
  -6  -8   1        2.35        2.88      3.11 o 
  -5  -8   1      131.57      105.68      7.87 o 
  -4  -8   1       31.71       26.71      2.89 o 
  -3  -8   1        2.14        4.28      1.69 o 
  -2  -8   1      233.89      213.03      5.44 o 
  -1  -8   1        4.48        2.35      0.75 o 
   0  -8   1      261.49      278.90      6.20 o 
   1  -8   1      257.53      318.75      6.27 o 
   2  -8   1      923.09      969.87     12.70 o 
   3  -8   1      145.56      141.93      4.26 o 
   4  -8   1     1576.48     1645.20     15.96 o 
   5  -8   1       57.28       40.88      2.89 o 
   6  -8   1        5.78        6.91      3.17 o 
   7  -8   1        0.55        1.82      2.95 o 
   8  -8   1       20.21       21.66      5.76 o 
   9  -8   1       21.55       20.19      5.10 o 
  -8  -7   1       72.00       72.96      7.30 o 
  -7  -7   1       92.18       98.73      7.54 o 
  -6  -7   1       28.75       30.74      3.54 o 
  -5  -7   1        0.13        0.83      1.79 o 
  -4  -7   1      116.38      110.81      4.47 o 
  -3  -7   1       62.89       60.97      2.73 o 
  -2  -7   1      414.32      425.12      5.93 o 
  -1  -7   1      682.17      668.14     16.49 o 
   0  -7   1      174.76      150.58      3.31 o 
   1  -7   1      137.22      103.40      2.77 o 
   2  -7   1       33.60       43.80      2.48 o 
   3  -7   1       92.51       74.51      3.39 o 
   4  -7   1      339.49      371.58      6.75 o 
   5  -7   1      372.83      363.18      6.80 o 
   6  -7   1       82.66       87.81      4.05 o 
   7  -7   1      345.66      379.04     10.33 o 
   8  -7   1       17.75       24.30      4.47 o 
   9  -7   1        8.74        9.18      3.73 o 
  -8  -6   1       45.65       40.00      6.94 o 
  -7  -6   1        1.12        1.82      1.95 o 
  -6  -6   1        8.34       10.07      3.78 o 
  -5  -6   1        4.29        6.66      2.29 o 
  -4  -6   1       11.20       12.69      2.51 o 
  -3  -6   1       81.53       87.00      3.10 o 
  -2  -6   1       20.08       18.29      1.45 o 
  -1  -6   1        0.11        2.68      0.97 o 
   0  -6   1      273.22      239.77      4.28 o 
   1  -6   1       51.80       62.00      2.21 o 
   2  -6   1      251.59      266.92      4.29 o 
   3  -6   1       33.54       45.43      2.21 o 
   4  -6   1       33.03       22.00      1.92 o 
   5  -6   1       17.36       21.00      1.91 o 
   6  -6   1      522.52      512.36      9.28 o 
   7  -6   1       32.17       32.71      3.24 o 
   8  -6   1       59.78       55.78      5.89 o 
   9  -6   1      241.45      248.21     11.57 o 
  -8  -5   1        4.25        3.35      2.96 o 
  -7  -5   1        9.31        6.64      3.91 o 
  -6  -5   1        0.75        2.24      1.91 o 
  -5  -5   1      395.27      419.58      8.60 o 
  -4  -5   1       65.97       76.82      4.17 o 
  -3  -5   1       99.29      118.12      5.37 o 
  -2  -5   1       19.71       20.13      1.51 o 
  -1  -5   1      604.56      535.22      5.74 o 
   0  -5   1      268.20      309.09      4.73 o 
   1  -5   1     1198.30     1185.65     15.69 o 
   2  -5   1      389.05      388.35      6.19 o 
   3  -5   1        4.94        1.11      0.95 o 
   4  -5   1       79.09       68.24      2.44 o 
   5  -5   1       43.90       36.03      2.74 o 
   6  -5   1       52.12       61.80      3.91 o 
   7  -5   1       59.48       74.20      4.12 o 
   8  -5   1      153.83      152.55      7.73 o 
   9  -5   1        1.68        2.58      2.78 o 
  -9  -4   1       15.47        8.52      3.38 o 
  -8  -4   1       67.61       52.46      5.50 o 
  -7  -4   1       71.54       68.55      6.90 o 
  -6  -4   1      669.55      668.68     12.71 o 
  -5  -4   1      129.56      126.67      5.12 o 
  -4  -4   1     1027.48     1133.71     32.35 o 
  -3  -4   1      168.93      164.08      3.89 o 
  -2  -4   1       16.62       15.45      1.31 o 
  -1  -4   1       42.01       33.55      1.19 o 
   0  -4   1       58.03       37.03      1.25 o 
   1  -4   1     2111.09     2084.55     14.66 o 
   2  -4   1      293.48      284.23      4.59 o 
   3  -4   1       22.87       13.97      2.39 o 
   4  -4   1      867.30      791.18     20.95 o 
   5  -4   1      306.70      279.39      6.26 o 
   6  -4   1       74.62       63.28      3.76 o 
   7  -4   1       72.54       83.44      5.05 o 
   8  -4   1      259.42      235.11     10.99 o 
   9  -4   1       70.15       71.35      6.28 o 
  10  -4   1      105.66       96.69      7.46 o 
  -9  -3   1       47.20       42.55      5.08 o 
  -8  -3   1      816.48      880.81     16.39 o 
  -7  -3   1      207.53      215.95      6.90 o 
  -6  -3   1      690.24      711.46     11.53 o 
  -5  -3   1       54.58       49.92      4.19 o 
  -4  -3   1        9.55        7.84      2.51 o 
  -3  -3   1      590.53      663.49     10.78 o 
  -2  -3   1        1.14        0.86      0.79 o 
  -1  -3   1      468.58      528.47      6.40 o 
   0  -3   1        0.45        0.36      0.48 o 
   1  -3   1      203.44      181.43      2.78 o 
   2  -3   1        5.48       10.61      1.00 o 
   3  -3   1      161.28      157.30      3.18 o 
   4  -3   1        6.68       26.22      2.07 o 
   5  -3   1       81.66       80.53      3.02 o 
   6  -3   1      143.68      165.99      4.95 o 
   7  -3   1       63.40       63.75      5.20 o 
   8  -3   1      103.83      109.94      5.79 o 
   9  -3   1        8.27       13.45      5.12 o 
  10  -3   1       20.83       18.92      7.54 o 
  -9  -2   1       76.57       86.22      6.50 o 
  -8  -2   1      217.42      235.35      7.81 o 
  -7  -2   1       95.34      107.05      5.53 o 
  -6  -2   1        0.35        1.73      2.54 o 
  -5  -2   1      308.22      330.60      7.22 o 
  -4  -2   1     3485.92     3723.19     64.37 o 
  -3  -2   1      117.09      117.85      2.49 o 
  -1  -2   1       14.26        6.14      0.88 o 
   0  -2   1     2434.36     2314.49     35.05 o 
   1  -2   1       85.65       75.53      1.45 o 
   2  -2   1      181.85      153.62      2.47 o 
   3  -2   1       28.97       17.30      1.24 o 
   4  -2   1     1693.41     1906.57     21.41 o 
   5  -2   1      428.15      541.09     12.54 o 
   6  -2   1       29.17       28.01      3.26 o 
   7  -2   1      226.09      226.36      6.03 o 
   8  -2   1      170.68      187.68      7.08 o 
   9  -2   1       37.79       34.40      4.25 o 
  10  -2   1       93.07      108.82     10.25 o 
 -10  -1   1       62.87       78.28      7.16 o 
  -9  -1   1      236.30      235.13      7.74 o 
  -8  -1   1       75.80       79.83      5.01 o 
  -7  -1   1       17.46       14.13      3.45 o 
  -6  -1   1       79.23       88.36      5.12 o 
  -5  -1   1      312.82      298.97      6.44 o 
  -4  -1   1     2509.90     2715.87     23.89 o 
  -3  -1   1      536.08      576.19      6.95 o 
  -1  -1   1      391.74      437.47      5.99 o 
   1  -1   1      778.83      597.63      7.12 o 
   2  -1   1     2916.78     2884.00     18.92 o 
   3  -1   1      234.12      234.15      3.17 o 
   4  -1   1     1039.22     1139.66     13.60 o 
   5  -1   1      173.58      145.68      4.66 o 
   6  -1   1       50.09       46.76      4.01 o 
   7  -1   1      228.27      235.00      8.36 o 
   8  -1   1        3.33        4.75      3.24 o 
   9  -1   1       11.63        8.04      3.59 o 
  10  -1   1        0.26        2.72      4.64 o 
 -10   0   1       45.19       35.82      5.75 o 
  -9   0   1        3.78        2.35      2.79 o 
  -8   0   1        0.13        0.32      2.01 o 
  -7   0   1      144.23      149.06      5.78 o 
  -6   0   1      131.99      116.84      4.71 o 
  -5   0   1      790.67      827.52     19.07 o 
  -4   0   1      232.64      281.32      5.69 o 
  -3   0   1      215.01      189.54      2.45 o 
  -2   0   1     1278.15     1328.23      6.62 o 
   1   0   1     1310.17     1349.27     11.47 o 
   2   0   1     1082.87     1245.80      6.79 o 
   3   0   1     2896.16     2937.07     36.91 o 
   4   0   1       42.87       32.74      1.96 o 
   5   0   1      190.21      155.89      5.49 o 
   6   0   1       95.04      105.45      5.08 o 
   7   0   1      532.90      527.52     11.06 o 
   8   0   1       94.81       96.02      5.33 o 
   9   0   1       29.17       24.39      4.85 o 
  10   0   1       13.53       11.80      4.40 o 
 -10   1   1       43.78       46.73      5.71 o 
  -9   1   1        0.69        2.37      2.18 o 
  -8   1   1       11.84       15.76      2.98 o 
  -7   1   1       95.04       80.78      4.71 o 
  -6   1   1       11.01       17.17      3.19 o 
  -5   1   1      906.71      985.03     12.85 o 
  -4   1   1       28.94       28.75      2.17 o 
  -3   1   1       34.92       37.87      1.39 o 
  -2   1   1     1533.55     1503.56     21.62 o 
  -1   1   1     2579.62     2439.25     29.57 o 
   1   1   1      592.19      593.35      8.42 o 
   2   1   1     1763.68     1870.69     15.87 o 
   3   1   1       34.13       27.18      1.38 o 
   4   1   1     1194.12     1341.72     30.50 o 
   5   1   1       21.21       33.91      3.38 o 
   6   1   1       17.57       11.59      3.13 o 
   7   1   1       66.37       60.15      4.14 o 
   8   1   1       10.94       11.43      3.30 o 
   9   1   1       71.36       70.80      5.81 o 
  10   1   1       71.03       71.57      6.94 o 
 -10   2   1        0.11        1.32      2.89 o 
  -9   2   1       25.12       25.86      4.97 o 
  -8   2   1       13.31       13.41      2.90 o 
  -7   2   1       11.66       12.09      2.77 o 
  -6   2   1        5.20        5.56      2.41 o 
  -5   2   1      400.59      417.61      5.22 o 
  -4   2   1       73.34       73.17      2.19 o 
  -3   2   1       84.22       62.33      1.44 o 
  -2   2   1      315.75      261.79      3.15 o 
   2   2   1     2763.30     2607.32     41.74 o 
   3   2   1      999.88     1059.85     13.63 o 
   4   2   1      303.18      296.06      5.65 o 
   5   2   1      867.78      928.10     13.23 o 
   6   2   1        5.44        4.01      2.95 o 
   7   2   1      166.98      175.14      7.34 o 
   8   2   1      113.77       99.76      5.33 o 
   9   2   1        2.83        1.74      2.41 o 
 -10   3   1      259.47      275.11     10.54 o 
  -9   3   1       23.05       21.53      5.61 o 
  -8   3   1       23.88       20.38      3.58 o 
  -7   3   1        0.72        0.48      1.67 o 
  -6   3   1      105.63      110.79      3.40 o 
  -5   3   1      167.69      167.62      4.68 o 
  -4   3   1        5.34        9.41      1.29 o 
  -3   3   1      985.51     1043.33     12.11 o 
  -2   3   1      242.99      272.20      3.22 o 
  -1   3   1      136.34      192.20      2.65 o 
   0   3   1     1184.13     1122.79     20.22 o 
   1   3   1      172.79      206.68      2.18 o 
   2   3   1       88.17       73.01      1.74 o 
   3   3   1     2427.65     2461.34     41.78 o 
   4   3   1     2577.06     2683.46     17.33 o 
   5   3   1      643.19      658.05     10.81 o 
   6   3   1       68.34       67.49      5.17 o 
   7   3   1       12.76        9.89      3.45 o 
   8   3   1       13.51       10.85      3.95 o 
   9   3   1        3.78        3.97      3.79 o 
 -10   4   1      174.36      171.93      9.71 o 
  -9   4   1       44.32       42.58      6.03 o 
  -8   4   1      152.44      159.38      8.42 o 
  -7   4   1      125.88      120.85      4.30 o 
  -6   4   1       23.26       16.48      1.63 o 
  -5   4   1       19.29       22.19      1.72 o 
  -4   4   1       44.57       49.58      1.66 o 
  -3   4   1        0.28        0.49      0.62 o 
  -2   4   1      130.40       92.22      1.98 o 
  -1   4   1      260.97      255.36      3.80 o 
   0   4   1       66.52       47.23      1.41 o 
   1   4   1       20.48       10.78      1.25 o 
   2   4   1      307.96      355.22      6.81 o 
   3   4   1      112.65      120.10      3.23 o 
   4   4   1      164.24      153.18      4.21 o 
   5   4   1        0.11        1.84      2.11 o 
   6   4   1      605.43      666.75     14.01 o 
   7   4   1       44.32       42.58      4.23 o 
   8   4   1       72.94       72.14      5.35 o 
   9   4   1      161.19      162.57      9.37 o 
  -9   5   1       13.82       13.75      4.77 o 
  -8   5   1      130.15      138.83      7.62 o 
  -7   5   1        1.83        1.61      1.68 o 
  -6   5   1      164.33      190.99      3.44 o 
  -5   5   1      716.36      738.14      8.72 o 
  -4   5   1        2.95        1.09      0.64 o 
  -3   5   1      396.00      390.20      5.78 o 
  -2   5   1      369.93      416.34      8.42 o 
  -1   5   1       95.77       78.48      2.03 o 
   0   5   1      697.58      703.20      5.89 o 
   1   5   1      433.54      414.40     10.55 o 
   2   5   1      347.17      423.67     14.90 o 
   3   5   1       15.08       15.12      1.49 o 
   4   5   1        0.00        1.07      0.86 o 
   5   5   1       78.90       73.09      4.01 o 
   6   5   1      234.31      225.51      6.62 o 
   7   5   1       19.92       17.95      2.70 o 
   8   5   1        2.91        0.73      2.04 o 
  -9   6   1       28.60       32.53      4.95 o 
  -8   6   1      637.59      670.09     15.07 o 
  -7   6   1        9.69        9.89      4.03 o 
  -6   6   1     1487.82     1524.88     24.60 o 
  -5   6   1        1.32        1.91      0.72 o 
  -4   6   1       27.11       25.36      1.53 o 
  -3   6   1      102.13       96.76      2.35 o 
  -2   6   1      471.03      538.62      6.52 o 
  -1   6   1       54.29       36.58      1.46 o 
   0   6   1        4.44        6.36      2.39 o 
   1   6   1      177.58      149.60      5.43 o 
   2   6   1       52.10       42.07      1.51 o 
   3   6   1      284.48      289.70     10.44 o 
   4   6   1       38.56       39.59      2.20 o 
   5   6   1        3.38        2.31      1.56 o 
   6   6   1       72.97       72.23      4.40 o 
   7   6   1      153.78      140.29      6.03 o 
   8   6   1        0.37        0.86      3.54 o 
  -9   7   1        0.24        1.95      2.29 o 
  -8   7   1      855.35      934.33     16.39 o 
  -7   7   1        9.20        9.64      4.46 o 
  -6   7   1       12.56       12.35      3.92 o 
  -5   7   1        6.14       11.30      1.72 o 
  -4   7   1       43.24       37.19      2.46 o 
  -3   7   1        1.57        1.33      0.98 o 
  -2   7   1      691.48      698.60     14.03 o 
  -1   7   1       47.83       78.72      2.37 o 
   0   7   1        0.85        1.06      1.64 o 
   1   7   1       91.72       72.13      4.18 o 
   2   7   1      182.74      169.28      6.85 o 
   3   7   1      177.63      205.69      3.81 o 
   4   7   1        4.37        6.43      2.18 o 
   5   7   1      249.99      261.05      9.29 o 
   6   7   1      129.69      126.67      6.99 o 
   7   7   1       27.63       27.79      5.99 o 
   8   7   1       97.55       95.68     12.25 o 
  -9   8   1       61.31       61.99      6.41 o 
  -8   8   1        2.98        2.25      3.01 o 
  -7   8   1       25.46       26.48      4.63 o 
  -6   8   1       32.81       36.47      4.32 o 
  -5   8   1      566.45      584.30     12.59 o 
  -4   8   1     1517.40     1539.99     19.32 o 
  -3   8   1        7.28        5.51      1.67 o 
  -2   8   1     1183.15     1281.39     25.86 o 
  -1   8   1       11.43        5.84      1.04 o 
   0   8   1        0.74        0.69      1.53 o 
   1   8   1       51.58       41.75      4.34 o 
   2   8   1      632.78      620.72     21.36 o 
   3   8   1        1.25        0.77      1.98 o 
   4   8   1      107.34      103.06      6.09 o 
   5   8   1      185.51      197.39      8.60 o 
   6   8   1       18.19       15.07      4.26 o 
   7   8   1       18.08       11.33      7.14 o 
  -8   9   1      119.46      126.25      7.45 o 
  -7   9   1        1.92        2.20      3.21 o 
  -6   9   1       70.81       67.18      6.71 o 
  -5   9   1      238.55      241.73      8.43 o 
  -4   9   1      133.35      143.98      4.68 o 
  -3   9   1      863.78      921.59     13.37 o 
  -2   9   1      782.91      788.64     14.01 o 
  -1   9   1      234.85      279.06      9.38 o 
   0   9   1       95.32       85.48      5.02 o 
   1   9   1       19.48       22.28      3.07 o 
   2   9   1      603.88      602.78     11.20 o 
   3   9   1        0.00        3.18      2.80 o 
   4   9   1      159.55      171.39      8.62 o 
   5   9   1       16.90       16.97      4.88 o 
   6   9   1       22.40       26.90      5.45 o 
  -8  10   1       35.74       40.22      5.48 o 
  -7  10   1       12.94       14.52      3.86 o 
  -6  10   1       10.07       10.07      3.98 o 
  -5  10   1        8.40        7.70      3.86 o 
  -4  10   1       72.08       68.39      4.67 o 
  -3  10   1       78.42       82.36      3.57 o 
  -2  10   1       21.83       13.81      3.77 o 
  -1  10   1     1770.71     1839.99     18.37 o 
   0  10   1       45.19       32.34      5.06 o 
   1  10   1       75.15       71.61      5.21 o 
   2  10   1        2.79        4.56      2.45 o 
   3  10   1       10.22        8.35      3.40 o 
   4  10   1       10.43        6.32      4.71 o 
   5  10   1       17.63       20.87      4.63 o 
  -7  11   1        3.95        1.78      2.28 o 
  -6  11   1       15.73       21.24      3.77 o 
  -5  11   1        0.03        1.40      2.14 o 
  -4  11   1       38.65       42.83      6.49 o 
  -3  11   1      152.23      176.29      6.46 o 
  -2  11   1      101.70      114.39      6.01 o 
  -1  11   1        8.31        4.18      3.15 o 
   0  11   1      252.27      239.22      8.35 o 
   1  11   1      195.25      200.71      8.85 o 
   2  11   1       16.71       12.65      4.85 o 
   3  11   1      155.95      144.41      7.43 o 
   4  11   1       75.71       76.42      5.89 o 
  -6  12   1        0.28       -0.20      3.07 o 
  -5  12   1       30.51       36.19      7.65 o 
  -4  12   1       26.71       19.69      5.11 o 
  -3  12   1        6.70        2.56      3.27 o 
  -2  12   1        6.41        1.59      2.40 o 
  -1  12   1      100.56       90.80      5.60 o 
   0  12   1       60.25       61.25      5.81 o 
   1  12   1       28.31       34.89      4.47 o 
   2  12   1        0.62        1.99      2.49 o 
   3  12   1       69.86       75.41      6.78 o 
  -4  13   1        3.95        4.99      4.90 o 
  -3  13   1       23.88       28.23      6.73 o 
  -2  13   1        6.31        3.66      4.68 o 
  -1  13   1       74.48       63.65      5.28 o 
   0  13   1       29.17       32.06      5.28 o 
   1  13   1      165.68      203.01     11.52 o 
   2  13   1        7.24        5.37      4.40 o 
  -1 -13   2      135.78      135.08      7.93 o 
   0 -13   2       24.80       25.60      4.80 o 
   1 -13   2       17.93       15.19      3.65 o 
   2 -13   2        1.37        1.96      2.15 o 
   3 -13   2       22.64       19.37      5.49 o 
   4 -13   2        1.77        4.17      5.88 o 
  -3 -12   2      163.67      188.48      9.03 o 
  -2 -12   2      272.02      314.73     12.44 o 
  -1 -12   2      404.19      428.17     12.34 o 
   0 -12   2        6.17        3.06      2.72 o 
   1 -12   2       99.47      106.30      6.13 o 
   2 -12   2       44.72       45.90      4.92 o 
   3 -12   2        0.06        1.40      2.34 o 
   4 -12   2       32.17       39.97      6.29 o 
   5 -12   2      130.08      155.29      9.82 o 
   6 -12   2        1.44        3.14      3.75 o 
  -4 -11   2      309.20      321.49     15.52 o 
  -3 -11   2       48.57       50.82      5.49 o 
  -2 -11   2       19.03       15.49      4.92 o 
  -1 -11   2      105.67      102.11      6.86 o 
   0 -11   2       40.06       36.80      5.19 o 
   1 -11   2       42.94       41.05      5.18 o 
   2 -11   2      152.31      133.34      6.70 o 
   3 -11   2        1.33        2.48      1.35 o 
   4 -11   2        9.61        9.81      2.94 o 
   5 -11   2        0.02        1.26      1.31 o 
   6 -11   2       54.18       62.42      5.51 o 
   7 -11   2        3.69        3.87      4.35 o 
  -5 -10   2       87.60       88.09      7.15 o 
  -4 -10   2       88.11       91.84      6.61 o 
  -3 -10   2       32.14       26.45      4.76 o 
  -2 -10   2       86.24       95.38      5.91 o 
  -1 -10   2      326.10      334.83     10.70 o 
   0 -10   2      463.01      548.21     11.11 o 
   1 -10   2      111.07       99.17      3.67 o 
   2 -10   2        9.48       13.43      2.30 o 
   3 -10   2        5.53        5.00      2.00 o 
   4 -10   2       23.87       21.53      3.52 o 
   5 -10   2      296.24      317.83      9.49 o 
   6 -10   2        1.70        1.05      1.88 o 
   7 -10   2      192.37      202.93      8.84 o 
  -6  -9   2        3.65        4.31      4.36 o 
  -5  -9   2       81.82       59.44      7.84 o 
  -4  -9   2        8.31        8.36      4.09 o 
  -3  -9   2      365.33      366.44     14.83 o 
  -2  -9   2      226.70      206.81      9.94 o 
  -1  -9   2       15.32       10.54      1.77 o 
   0  -9   2      603.90      671.08     18.43 o 
   1  -9   2       90.62      110.98      3.72 o 
   2  -9   2      774.24      809.62     10.15 o 
   3  -9   2      346.77      327.76      7.00 o 
   4  -9   2       22.57       32.19      3.29 o 
   5  -9   2      292.79      312.46      6.55 o 
   6  -9   2       10.78        8.98      4.61 o 
   7  -9   2        0.78        2.93      3.14 o 
   8  -9   2       89.49      111.66      7.14 o 
  -7  -8   2       26.56       26.87      5.12 o 
  -6  -8   2        6.39        2.97      3.28 o 
  -5  -8   2       10.20       12.17      4.17 o 
  -4  -8   2       14.59       11.22      2.95 o 
  -3  -8   2       83.96       80.85      4.11 o 
  -2  -8   2      314.65      358.77      8.82 o 
  -1  -8   2       33.14       25.91      2.03 o 
   0  -8   2        2.86        0.76      0.90 o 
   1  -8   2      463.25      469.48      6.87 o 
   2  -8   2       36.92       53.84      3.17 o 
   3  -8   2      206.34      181.66      5.80 o 
   4  -8   2       50.09       46.55      3.25 o 
   5  -8   2      107.80      113.57      4.28 o 
   6  -8   2        5.34        2.39      1.71 o 
   7  -8   2        0.06        1.24      1.48 o 
   8  -8   2       48.29       58.99      6.54 o 
   9  -8   2       42.73       44.17     11.80 o 
  -8  -7   2        0.01        2.07      2.95 o 
  -7  -7   2        0.53        0.62      2.64 o 
  -6  -7   2        5.69        4.63      2.82 o 
  -5  -7   2       15.21       13.43      3.21 o 
  -4  -7   2       25.98       22.79      2.80 o 
  -3  -7   2        0.14        0.72      0.69 o 
  -2  -7   2        0.82        1.17      0.66 o 
  -1  -7   2        3.65        0.48      1.36 o 
   0  -7   2       85.30       83.64      2.52 o 
   1  -7   2      170.34      144.75      3.23 o 
   2  -7   2       33.25       20.21      2.48 o 
   3  -7   2       13.22       19.07      2.54 o 
   4  -7   2        9.68        9.24      2.51 o 
   5  -7   2       14.36       24.39      3.12 o 
   6  -7   2       33.66       30.67      2.96 o 
   7  -7   2      160.08      149.50      6.58 o 
   8  -7   2       14.82        9.18      3.31 o 
   9  -7   2        6.47        7.65      3.99 o 
  -8  -6   2       48.24       39.05      4.48 o 
  -7  -6   2       78.29       65.58      5.15 o 
  -6  -6   2      132.22      147.70      6.02 o 
  -5  -6   2       49.15       40.93      3.98 o 
  -4  -6   2       63.96       63.30      4.01 o 
  -3  -6   2       16.08       15.87      2.15 o 
  -2  -6   2        2.50        1.04      0.59 o 
  -1  -6   2       26.80       24.87      1.76 o 
   0  -6   2      144.84      182.30      6.69 o 
   1  -6   2      602.59      655.75     10.69 o 
   2  -6   2        7.51        3.95      1.95 o 
   3  -6   2      168.43      201.44      4.71 o 
   4  -6   2       29.58       15.51      2.89 o 
   5  -6   2       74.62       67.13      3.51 o 
   6  -6   2        6.47        8.21      2.51 o 
   7  -6   2      205.68      217.05      8.18 o 
   8  -6   2       14.94       10.31      6.19 o 
   9  -6   2      411.29      443.70     15.40 o 
  -8  -5   2      117.65      100.36      6.02 o 
  -7  -5   2       69.51       68.24      4.80 o 
  -6  -5   2      374.95      411.82      9.01 o 
  -5  -5   2        0.02        1.05      1.21 o 
  -4  -5   2       52.31       49.63      3.39 o 
  -3  -5   2       64.20       69.26      2.69 o 
  -2  -5   2      176.33      180.84      6.03 o 
  -1  -5   2      279.05      255.15      8.75 o 
   0  -5   2      133.20      113.68      2.70 o 
   1  -5   2       12.09       21.83      1.39 o 
   2  -5   2      455.44      474.14      9.31 o 
   3  -5   2      335.72      382.26     11.23 o 
   4  -5   2      107.19       89.34      3.15 o 
   5  -5   2        0.05        2.32      1.69 o 
   6  -5   2      116.16      117.91      4.31 o 
   7  -5   2       41.08       40.70      3.89 o 
   8  -5   2      194.78      182.35      7.53 o 
   9  -5   2        1.34        2.77      3.05 o 
  -9  -4   2       36.84       40.45      5.35 o 
  -8  -4   2       79.03       75.54      5.70 o 
  -7  -4   2       24.16       27.13      4.23 o 
  -6  -4   2      139.83      125.25      5.69 o 
  -5  -4   2        0.01        0.80      1.55 o 
  -4  -4   2      293.67      347.89      9.12 o 
  -3  -4   2      476.27      444.83     10.08 o 
  -2  -4   2      489.55      543.51      4.98 o 
  -1  -4   2       17.31       12.58      1.11 o 
   0  -4   2       11.70        8.96      0.88 o 
   1  -4   2      725.66      784.58      4.83 o 
   2  -4   2      613.67      671.79     10.99 o 
   3  -4   2      656.69      868.79     15.20 o 
   4  -4   2      160.90      180.35      6.44 o 
   5  -4   2      265.86      219.26      6.49 o 
   6  -4   2       60.41       65.45      4.13 o 
   7  -4   2        7.51        4.90      2.81 o 
   8  -4   2       22.91       28.85      3.73 o 
   9  -4   2       56.03       46.15      5.68 o 
  10  -4   2        1.47        1.79      4.75 o 
  -9  -3   2      185.83      181.65      9.71 o 
  -8  -3   2        6.47        3.79      2.39 o 
  -7  -3   2      346.26      338.81     12.62 o 
  -6  -3   2     2101.39     2342.11     23.65 o 
  -5  -3   2      182.14      188.80      5.64 o 
  -4  -3   2     5225.70     5571.94     58.04 o 
  -3  -3   2      247.51      197.31      3.75 o 
  -2  -3   2       14.62       28.62      1.45 o 
  -1  -3   2      140.94      160.24      1.89 o 
   0  -3   2      227.10      160.89      3.04 o 
   1  -3   2      297.54      301.48      4.88 o 
   2  -3   2      304.13      359.19      4.90 o 
   3  -3   2     2396.15     2736.03     28.55 o 
   4  -3   2     1500.68     1485.22     21.42 o 
   5  -3   2      990.44     1059.25     13.72 o 
   6  -3   2      360.19      351.60      8.11 o 
   7  -3   2       89.11       80.11      5.30 o 
   8  -3   2        6.96        7.98      5.68 o 
   9  -3   2       21.89       16.42      4.40 o 
  10  -3   2       19.83       22.59      7.42 o 
  -9  -2   2       73.03       64.78      5.49 o 
  -8  -2   2       20.09       23.75      3.73 o 
  -7  -2   2     1090.77     1218.49     20.82 o 
  -6  -2   2      284.65      303.56      8.16 o 
  -5  -2   2      254.70      268.54      6.51 o 
  -4  -2   2     5454.59     5736.57     51.85 o 
  -3  -2   2      795.85      804.23      7.36 o 
  -2  -2   2     1506.92     1480.03     12.85 o 
   1  -2   2     1681.65     1678.37     11.09 o 
   2  -2   2       36.54       39.86      1.52 o 
   3  -2   2      121.76       95.31      2.66 o 
   4  -2   2      365.67      321.70      6.07 o 
   5  -2   2      161.06      145.87      4.71 o 
   6  -2   2       10.79        7.53      3.54 o 
   7  -2   2      294.88      321.55      7.74 o 
   8  -2   2      100.61       96.12      4.97 o 
   9  -2   2      133.55      134.03      6.04 o 
  10  -2   2        8.28        4.10      5.21 o 
 -10  -1   2        6.85        3.57      3.29 o 
  -9  -1   2       44.73       36.69      5.14 o 
  -8  -1   2      164.86      176.43      7.01 o 
  -7  -1   2       43.17       42.23      4.68 o 
  -6  -1   2      226.56      230.42      6.33 o 
  -5  -1   2      128.70      143.36      5.29 o 
  -4  -1   2      103.97      111.14      4.00 o 
  -3  -1   2      821.13      851.71     11.84 o 
  -2  -1   2      208.02      205.23      2.43 o 
  -1  -1   2     1069.18      921.28     10.26 o 
   0  -1   2      935.27      849.65      4.31 o 
   2  -1   2       85.30       98.33      1.85 o 
   3  -1   2      105.14      112.73      2.46 o 
   4  -1   2       16.82       10.85      1.64 o 
   5  -1   2       76.80       55.81      3.80 o 
   6  -1   2      206.28      226.50      5.79 o 
   7  -1   2       11.49       12.71      2.91 o 
   8  -1   2       15.34       11.31      2.88 o 
   9  -1   2       42.46       43.34      4.76 o 
  10  -1   2       51.32       57.29      8.73 o 
 -10   0   2       14.46        7.47      5.30 o 
  -9   0   2       42.83       40.80      4.69 o 
  -8   0   2       33.52       29.35      4.05 o 
  -7   0   2      220.67      258.66      7.41 o 
  -6   0   2      210.06      192.34      5.68 o 
  -5   0   2       48.95       50.68      3.43 o 
  -4   0   2      362.84      442.17      6.44 o 
  -3   0   2      552.61      546.60      7.04 o 
  -2   0   2       11.44        5.88      1.07 o 
  -1   0   2       88.59       72.14      1.34 o 
   1   0   2      622.62      619.65     11.81 o 
   2   0   2      308.32      309.00      6.50 o 
   3   0   2     3839.58     3954.26     37.17 o 
   4   0   2        8.21        7.29      1.58 o 
   5   0   2      936.50     1057.82     31.14 o 
   6   0   2        9.19        5.69      2.65 o 
   7   0   2      185.01      206.43      6.16 o 
   8   0   2       85.52       83.98      5.02 o 
   9   0   2       17.35       10.39      4.88 o 
  10   0   2        0.13        1.46      2.55 o 
 -10   1   2        7.45       10.15      4.08 o 
  -9   1   2        1.18        1.46      2.81 o 
  -8   1   2        4.61        4.74      2.92 o 
  -7   1   2       37.49       33.84      3.86 o 
  -6   1   2      244.77      264.00      6.54 o 
  -5   1   2      710.07      778.41      7.82 o 
  -4   1   2        0.25        1.58      0.80 o 
  -3   1   2      666.51      771.29      8.77 o 
  -1   1   2       92.50       67.24      1.07 o 
   0   1   2      949.15      988.24     13.70 o 
   2   1   2      136.31      129.49      2.47 o 
   3   1   2      421.36      400.39      6.16 o 
   4   1   2      312.59      303.51      5.63 o 
   5   1   2        6.14        2.69      1.76 o 
   6   1   2      228.31      227.56      6.12 o 
   7   1   2       20.25       27.40      3.70 o 
   8   1   2       92.28       98.07      5.62 o 
   9   1   2       47.41       47.89      6.74 o 
 -10   2   2        0.03        2.09      2.99 o 
  -9   2   2       11.21       15.10      4.02 o 
  -8   2   2       18.89       18.88      4.88 o 
  -7   2   2       36.03       38.87      3.65 o 
  -6   2   2      351.23      381.65      6.60 o 
  -5   2   2      166.73      172.83      3.91 o 
  -4   2   2      927.71      991.84      6.92 o 
  -3   2   2      141.39      123.45      2.17 o 
  -2   2   2      942.81     1091.29     15.68 o 
  -1   2   2       17.60       21.53      1.00 o 
   0   2   2       69.34       67.57      1.15 o 
   1   2   2     1519.66     1532.72     18.46 o 
   2   2   2     6155.66     6222.59    269.57 o 
   3   2   2      114.84      163.74      3.32 o 
   4   2   2        9.72       21.26      2.73 o 
   5   2   2       56.98       55.14      3.48 o 
   6   2   2       40.89       30.14      4.01 o 
   7   2   2      105.08      116.28      6.00 o 
   8   2   2      180.33      179.09      6.92 o 
   9   2   2        0.92        1.39      2.86 o 
 -10   3   2       10.73        4.09      4.08 o 
  -9   3   2       41.59       38.99      5.22 o 
  -8   3   2       18.61       19.74      4.75 o 
  -7   3   2        4.32        6.73      2.40 o 
  -6   3   2       15.17       16.68      1.76 o 
  -5   3   2       39.46       39.65      1.92 o 
  -4   3   2        9.22        7.11      1.10 o 
  -3   3   2      102.64      121.87      3.82 o 
  -2   3   2      406.05      357.88      6.51 o 
  -1   3   2      107.05       79.30      1.34 o 
   0   3   2       32.42       36.06      0.85 o 
   1   3   2       55.51       53.90      1.15 o 
   2   3   2      409.08      344.45      6.89 o 
   3   3   2       14.10       10.50      1.15 o 
   4   3   2       29.53       13.11      1.53 o 
   5   3   2       11.18        9.70      2.44 o 
   6   3   2      680.04      699.79     10.72 o 
   7   3   2      157.49      151.26      5.69 o 
   8   3   2       30.21       19.72      3.70 o 
   9   3   2       23.56       20.15      4.50 o 
 -10   4   2      219.22      206.15      9.80 o 
  -9   4   2        0.95        2.84      2.61 o 
  -8   4   2      299.59      308.23     10.60 o 
  -7   4   2        0.52        0.20      1.12 o 
  -6   4   2      120.06      129.91      4.66 o 
  -5   4   2      205.47      194.09      3.33 o 
  -4   4   2      104.33       97.43      4.80 o 
  -3   4   2      256.89      231.10      6.23 o 
  -2   4   2      193.73      174.33      3.84 o 
  -1   4   2     5583.22     5500.03    196.81 o 
   0   4   2     1047.24     1036.21      9.85 o 
   1   4   2      598.78      720.46      9.06 o 
   2   4   2       63.53       55.30      1.66 o 
   3   4   2      495.49      439.80      6.54 o 
   4   4   2      145.89      141.01      3.65 o 
   5   4   2      160.67      161.69      5.19 o 
   6   4   2        1.94        1.58      2.07 o 
   7   4   2      232.25      251.18      7.19 o 
   8   4   2      132.54      129.13      6.98 o 
   9   4   2       14.60       13.45      5.51 o 
  -9   5   2        9.27        5.59      4.23 o 
  -8   5   2      275.44      273.79     10.13 o 
  -7   5   2       97.28       86.65      5.54 o 
  -6   5   2       41.78       40.99      4.62 o 
  -5   5   2        0.04        0.59      1.45 o 
  -4   5   2      134.10      107.68      4.97 o 
  -3   5   2       17.95       13.50      2.48 o 
  -2   5   2       76.53       54.52      1.52 o 
  -1   5   2        1.28        0.60      0.51 o 
   0   5   2      187.95      186.66      4.30 o 
   1   5   2      626.64      656.78     16.18 o 
   2   5   2      245.19      240.56      5.15 o 
   3   5   2       86.93       73.82      2.29 o 
   4   5   2        0.77        2.17      1.16 o 
   5   5   2       16.86       15.73      2.65 o 
   6   5   2        3.59        1.75      1.93 o 
   7   5   2       80.18       80.80      5.54 o 
   8   5   2       31.02       32.26      4.63 o 
  -9   6   2        0.00        1.21      2.06 o 
  -8   6   2       49.91       48.32      5.33 o 
  -7   6   2        0.05       -1.38      3.11 o 
  -6   6   2       48.95       47.73      5.70 o 
  -5   6   2       13.21       12.62      3.70 o 
  -4   6   2      142.33      139.03      5.42 o 
  -3   6   2       47.09       34.07      1.39 o 
  -2   6   2      176.12      149.19      2.88 o 
  -1   6   2      270.46      269.13      4.66 o 
   0   6   2      406.09      405.90      8.75 o 
   1   6   2     1168.03     1413.15     49.36 o 
   2   6   2       14.62        9.50      2.81 o 
   3   6   2      203.91      224.93      5.19 o 
   4   6   2      243.78      257.62      6.44 o 
   5   6   2        0.84        1.02      1.20 o 
   6   6   2      267.66      278.05      7.11 o 
   7   6   2       11.15       13.44      4.33 o 
   8   6   2       24.69       24.61      8.08 o 
  -9   7   2       13.94        7.14      4.73 o 
  -8   7   2       31.38       26.45      4.35 o 
  -7   7   2      345.82      357.88     14.52 o 
  -6   7   2     1359.11     1474.66     17.61 o 
  -5   7   2       28.29       31.59      4.77 o 
  -4   7   2     1235.69     1282.28     18.34 o 
  -3   7   2      433.95      393.21      7.09 o 
  -2   7   2      105.59      113.83      2.53 o 
  -1   7   2       29.00       23.66      1.43 o 
   0   7   2       38.50       39.19      3.39 o 
   1   7   2       59.31       58.78      4.16 o 
   2   7   2      158.03      155.33      5.70 o 
   3   7   2      708.65      773.33     15.78 o 
   4   7   2      199.02      213.10      4.72 o 
   5   7   2      136.80      142.94      7.46 o 
   6   7   2       51.41       57.69      5.38 o 
   7   7   2       24.96       24.17      9.67 o 
  -9   8   2       77.00       85.75      6.66 o 
  -8   8   2       39.23       36.90      5.58 o 
  -7   8   2       12.51        7.86      5.49 o 
  -6   8   2       29.76       29.49      4.38 o 
  -5   8   2      654.77      695.53     24.96 o 
  -4   8   2      529.27      530.80      9.35 o 
  -3   8   2      397.37      378.04      6.24 o 
  -2   8   2      111.29      114.95      2.91 o 
  -1   8   2      294.87      347.23     10.51 o 
   0   8   2       20.37       23.57      3.93 o 
   1   8   2       15.29        8.79      3.24 o 
   2   8   2       21.60       35.01      4.11 o 
   3   8   2       61.32       49.18      4.89 o 
   4   8   2      412.84      426.25     12.31 o 
   5   8   2       19.20       16.53      4.75 o 
   6   8   2        0.20        1.26      2.16 o 
   7   8   2       30.69       35.86      8.58 o 
  -8   9   2       20.19       21.90      4.40 o 
  -7   9   2        0.18        1.08      1.60 o 
  -6   9   2       60.43       66.75      5.90 o 
  -5   9   2      435.47      474.17     11.96 o 
  -4   9   2      105.20      101.57      5.45 o 
  -3   9   2     2192.00     2226.85     30.37 o 
  -2   9   2       23.20       17.15      2.17 o 
  -1   9   2      134.46      125.43      2.27 o 
   0   9   2       81.19       83.72      5.01 o 
   1   9   2       82.68       78.74      5.37 o 
   2   9   2        0.36        1.75      1.60 o 
   3   9   2       17.35       11.19      4.52 o 
   4   9   2        7.65        6.88      3.81 o 
   5   9   2       64.18       63.28      5.81 o 
   6   9   2       82.21       78.73      8.05 o 
  -7  10   2        5.87        6.54      4.38 o 
  -6  10   2       13.20       12.03      4.38 o 
  -5  10   2      166.91      181.46      7.79 o 
  -4  10   2        4.70        4.58      2.67 o 
  -3  10   2       25.67       29.57      2.78 o 
  -2  10   2       13.77       22.95      3.65 o 
  -1  10   2      233.40      272.17     10.90 o 
   0  10   2       31.15       32.72      4.15 o 
   1  10   2      250.25      251.03      8.87 o 
   2  10   2      327.32      306.79      9.76 o 
   3  10   2      452.21      505.69     14.84 o 
   4  10   2        7.54        9.14      4.82 o 
   5  10   2        4.12        4.18      3.53 o 
  -7  11   2      105.44      100.13      6.95 o 
  -6  11   2        6.60        4.21      3.69 o 
  -5  11   2       65.41       78.86      6.87 o 
  -4  11   2      112.45      123.66      8.75 o 
  -3  11   2       40.16       43.22      5.87 o 
  -2  11   2      330.73      382.82     15.07 o 
  -1  11   2        7.89        4.43      3.18 o 
   0  11   2        1.07        2.78      2.80 o 
   1  11   2       83.05       91.27      5.97 o 
   2  11   2       41.07       56.94      5.36 o 
   3  11   2        2.66        2.33      3.58 o 
   4  11   2       36.69       40.53      5.55 o 
  -6  12   2       10.83        9.17      5.82 o 
  -5  12   2        5.52        2.30      3.91 o 
  -4  12   2      112.07      114.11      9.11 o 
  -3  12   2        2.44        1.72      3.49 o 
  -2  12   2       32.87       37.83      4.61 o 
  -1  12   2      111.74      131.47      7.17 o 
   0  12   2        0.00        0.77      1.98 o 
   1  12   2        3.65        4.34      2.87 o 
   2  12   2      117.07      116.51      7.49 o 
   3  12   2       34.62       30.35      5.77 o 
  -4  13   2        3.28        4.66      4.66 o 
  -3  13   2      112.14      128.21     10.99 o 
  -2  13   2       11.33       15.63      7.20 o 
  -1  13   2        0.85        1.47      2.00 o 
   0  13   2        0.04        1.04      2.06 o 
   1  13   2       59.97       60.42      5.51 o 
  -1 -13   3        9.27        2.67      3.60 o 
   0 -13   3       61.24       69.33      6.58 o 
   1 -13   3        5.41        5.99      4.57 o 
   2 -13   3       36.64       38.15      4.47 o 
   3 -13   3        0.97        1.14      2.54 o 
   4 -13   3       11.67        6.75      7.32 o 
  -3 -12   3      306.43      353.99     12.37 o 
  -2 -12   3       28.55       29.37      5.00 o 
  -1 -12   3       61.14       68.89      6.04 o 
   0 -12   3        8.18        8.50      3.82 o 
   1 -12   3       26.08       34.83      4.73 o 
   2 -12   3       26.08       19.69      3.94 o 
   3 -12   3        6.69        3.42      3.30 o 
   4 -12   3       95.79       86.08      8.87 o 
   5 -12   3       81.01      104.98      8.69 o 
  -4 -11   3       52.40       60.28      6.56 o 
  -3 -11   3        2.91        2.76      2.90 o 
  -2 -11   3      314.46      326.57     17.80 o 
  -1 -11   3        0.71        4.03      3.79 o 
   0 -11   3      135.79      119.27      6.21 o 
   1 -11   3      176.57      158.70      6.64 o 
   2 -11   3        2.25        2.42      2.26 o 
   3 -11   3      108.47      114.58      5.31 o 
   4 -11   3        6.10        7.75      2.93 o 
   5 -11   3       51.34       59.04      4.90 o 
   6 -11   3        2.68        0.83      1.83 o 
  -5 -10   3      203.76      212.43     10.64 o 
  -4 -10   3       11.43        4.64      3.19 o 
  -3 -10   3        2.29        1.23      2.23 o 
  -2 -10   3       12.63       18.06      4.13 o 
  -1 -10   3       16.31       10.40      3.52 o 
   0 -10   3       10.68       18.09      4.00 o 
   1 -10   3       86.62       94.87      4.20 o 
   2 -10   3       14.73       23.22      2.97 o 
   3 -10   3      218.10      226.24      5.90 o 
   4 -10   3       73.73       69.65      4.33 o 
   5 -10   3       97.31       93.26      4.47 o 
   6 -10   3       56.19       57.21      5.55 o 
   7 -10   3       21.85       22.16      4.24 o 
  -6  -9   3        3.63        3.98      4.78 o 
  -5  -9   3       46.14       44.99      6.21 o 
  -4  -9   3        2.34        2.72      3.00 o 
  -3  -9   3       21.47       19.58      4.93 o 
  -2  -9   3      170.08      183.45      5.40 o 
  -1  -9   3      148.91      166.50      4.27 o 
   0  -9   3      512.28      573.38      9.80 o 
   1  -9   3      409.91      393.76      7.02 o 
   2  -9   3       93.60       94.64      3.96 o 
   3  -9   3       82.79       88.24      3.98 o 
   4  -9   3      207.59      212.43      5.65 o 
   5  -9   3       37.83       30.83      3.02 o 
   6  -9   3        8.73       10.18      3.89 o 
   7  -9   3       30.98       27.84      4.34 o 
   8  -9   3        0.43        2.60      3.12 o 
  -7  -8   3        2.68        1.69      3.60 o 
  -6  -8   3       35.01       37.52      4.61 o 
  -5  -8   3        1.64        1.91      1.76 o 
  -4  -8   3        0.10        1.30      1.64 o 
  -3  -8   3       13.41       13.02      2.56 o 
  -2  -8   3       14.05        7.16      2.54 o 
  -1  -8   3      117.71      101.61      2.99 o 
   0  -8   3      162.76      144.03      3.91 o 
   1  -8   3       87.07       68.18      3.19 o 
   2  -8   3       52.92       61.53      3.41 o 
   3  -8   3       15.92       13.44      2.68 o 
   4  -8   3      203.69      221.50      5.36 o 
   5  -8   3       16.51       13.30      2.23 o 
   6  -8   3      105.12      106.04      4.58 o 
   7  -8   3       65.51       74.37      6.39 o 
   8  -8   3      147.28      119.88      7.05 o 
  -7  -7   3       21.81       14.45      6.24 o 
  -6  -7   3      258.04      242.49      8.13 o 
  -5  -7   3       33.69       33.29      4.11 o 
  -4  -7   3       42.58       35.52      3.22 o 
  -3  -7   3       11.61        8.88      2.53 o 
  -2  -7   3      321.53      313.54      9.81 o 
  -1  -7   3        7.28        7.53      1.43 o 
   0  -7   3      137.68      138.47      3.19 o 
   1  -7   3       96.55       91.44      4.41 o 
   2  -7   3      173.48      150.37      4.37 o 
   3  -7   3      115.38       90.61      3.61 o 
   4  -7   3      394.45      396.70      8.22 o 
   5  -7   3      151.06      150.14      4.60 o 
   6  -7   3       26.83       35.43      4.14 o 
   7  -7   3      167.57      142.75      5.31 o 
   8  -7   3       46.94       47.26      5.25 o 
   9  -7   3       11.91       16.75      4.56 o 
  -8  -6   3       62.08       50.67      5.27 o 
  -7  -6   3       48.57       48.17      4.38 o 
  -6  -6   3       65.75       75.36      4.88 o 
  -5  -6   3       44.55       45.47      3.78 o 
  -4  -6   3        9.70        6.61      3.54 o 
  -3  -6   3       31.67       33.69      2.88 o 
  -2  -6   3      104.42      112.42      2.91 o 
  -1  -6   3      109.80      100.39      2.85 o 
   0  -6   3      296.08      284.51      6.44 o 
   1  -6   3      559.79      599.38     12.25 o 
   2  -6   3        4.84        6.46      2.13 o 
   3  -6   3       94.56       77.60      3.44 o 
   4  -6   3        8.16        6.12      2.15 o 
   5  -6   3       16.88       14.82      3.12 o 
   6  -6   3        0.40        1.53      1.37 o 
   7  -6   3      302.29      274.07      6.73 o 
   8  -6   3      170.57      176.56      7.50 o 
   9  -6   3      123.10      132.85      8.03 o 
  -8  -5   3      104.47       86.15      6.87 o 
  -7  -5   3       22.76       17.59      3.81 o 
  -6  -5   3        0.01        1.30      1.66 o 
  -5  -5   3      194.91      197.64      6.26 o 
  -4  -5   3        3.52        2.22      1.91 o 
  -3  -5   3       16.11       15.79      2.51 o 
  -2  -5   3        0.17        0.71      0.86 o 
  -1  -5   3      151.73      175.75      3.61 o 
   0  -5   3        0.68        3.28      1.12 o 
   1  -5   3     3485.52     3980.09     32.03 o 
   2  -5   3        0.01        0.83      1.54 o 
   3  -5   3      140.57      163.82      5.63 o 
   4  -5   3       71.63       54.25      3.19 o 
   5  -5   3       11.53        6.43      2.28 o 
   6  -5   3       47.01       41.55      3.48 o 
   7  -5   3      298.16      286.66      7.51 o 
   8  -5   3        0.30        1.05      1.20 o 
   9  -5   3       29.08       24.65      4.22 o 
  -9  -4   3        1.97        2.63      2.29 o 
  -8  -4   3      299.22      270.77      8.64 o 
  -7  -4   3        2.69        3.22      2.13 o 
  -6  -4   3      533.25      531.76     13.10 o 
  -5  -4   3      476.56      490.25     14.50 o 
  -4  -4   3        5.57        9.78      2.69 o 
  -3  -4   3      264.24      223.98      6.41 o 
  -2  -4   3      419.87      417.34      5.57 o 
  -1  -4   3      211.36      250.47      4.53 o 
   0  -4   3       66.26       86.77      1.86 o 
   1  -4   3     2330.21     2458.58     60.49 o 
   2  -4   3      889.74     1086.81     20.85 o 
   3  -4   3     2669.25     2794.01     17.51 o 
   4  -4   3      518.32      672.52     11.88 o 
   5  -4   3      271.54      304.73      6.50 o 
   6  -4   3       21.36       15.70      3.23 o 
   7  -4   3      456.31      490.96      8.49 o 
   8  -4   3       19.64       22.18      3.63 o 
   9  -4   3        4.10        3.96      3.03 o 
  -9  -3   3      939.11      979.49     16.74 o 
  -8  -3   3       34.95       30.64      4.19 o 
  -7  -3   3       51.27       51.03      4.41 o 
  -6  -3   3      489.45      555.16     14.24 o 
  -5  -3   3       68.99       60.04      4.89 o 
  -4  -3   3      258.49      259.25      6.25 o 
  -3  -3   3      125.28      156.29      3.82 o 
  -2  -3   3     2023.12     2147.79     19.88 o 
  -1  -3   3       13.60       10.24      1.06 o 
   0  -3   3      123.18      133.93      2.75 o 
   1  -3   3      654.01      568.54      5.90 o 
   2  -3   3      320.02      336.31      4.37 o 
   3  -3   3      799.66      737.31     18.09 o 
   4  -3   3      512.88      571.08     14.77 o 
   5  -3   3      527.96      555.98      9.00 o 
   6  -3   3       37.28       46.60      4.47 o 
   7  -3   3      163.82      173.80      5.44 o 
   8  -3   3       22.77       26.74      3.57 o 
   9  -3   3       15.19       11.00      3.10 o 
  10  -3   3        8.34        5.94     10.09 o 
  -9  -2   3       36.79       37.07      5.12 o 
  -8  -2   3        0.07        1.45      2.25 o 
  -7  -2   3       40.86       36.91      4.75 o 
  -6  -2   3      324.33      350.75      7.78 o 
  -5  -2   3       35.39       42.22      3.83 o 
  -4  -2   3      117.78      135.31      4.78 o 
  -3  -2   3       71.85       71.46      2.58 o 
  -2  -2   3      534.15      602.29      7.28 o 
  -1  -2   3      904.54      901.66      9.64 o 
   0  -2   3     1420.10     1394.83      9.31 o 
   1  -2   3       19.97       15.55      1.01 o 
   2  -2   3        2.53        8.93      0.96 o 
   3  -2   3      954.83      947.73     15.73 o 
   4  -2   3       57.05       78.72      2.76 o 
   5  -2   3      729.74      858.20     40.30 o 
   6  -2   3       10.89       14.47      3.26 o 
   7  -2   3       15.94       12.65      2.96 o 
   8  -2   3       16.21       19.02      3.42 o 
   9  -2   3       42.19       34.13      4.90 o 
  10  -2   3        0.00        0.46      4.78 o 
  -9  -1   3      107.97       99.14      5.97 o 
  -8  -1   3       30.20       33.29      4.51 o 
  -7  -1   3        0.55        0.74      1.50 o 
  -6  -1   3      138.50      156.36      5.45 o 
  -5  -1   3     1104.28     1133.44     15.05 o 
  -4  -1   3       72.68       88.00      2.77 o 
  -3  -1   3       32.98       29.58      1.77 o 
  -2  -1   3     1034.10     1067.17     14.07 o 
  -1  -1   3     1031.25     1121.85     11.62 o 
   0  -1   3     3546.32     3361.19     37.97 o 
   1  -1   3        0.15        3.01      1.07 o 
   2  -1   3        0.27        0.52      0.43 o 
   3  -1   3      447.88      523.30      5.98 o 
   4  -1   3       23.05       20.75      2.14 o 
   5  -1   3       52.91       52.16      2.78 o 
   6  -1   3       71.21       75.38      4.42 o 
   7  -1   3      174.32      180.72      5.76 o 
   8  -1   3       44.24       44.52      4.29 o 
   9  -1   3       15.00       16.04      5.25 o 
  10  -1   3        2.66        2.35      3.19 o 
 -10   0   3        4.17        2.93      3.74 o 
  -9   0   3        0.09        1.54      2.65 o 
  -8   0   3        2.80        1.42      1.97 o 
  -7   0   3      355.20      374.13      9.16 o 
  -6   0   3       31.99       43.23      3.78 o 
  -5   0   3     1134.04     1224.49     27.87 o 
  -4   0   3        0.23        0.43      0.72 o 
  -3   0   3      353.39      391.64      8.58 o 
   1   0   3     2753.19     2904.68     20.34 o 
   2   0   3        6.65       11.52      0.91 o 
   3   0   3       26.95       19.92      1.24 o 
   4   0   3        1.56        2.32      0.97 o 
   5   0   3        1.15        1.38      1.08 o 
   6   0   3       29.67       27.53      3.34 o 
   7   0   3      189.96      186.27      5.92 o 
   8   0   3      291.29      296.20      7.66 o 
   9   0   3      143.22      146.31      8.25 o 
 -10   1   3        2.80        3.77      3.99 o 
  -9   1   3       15.95       16.72      5.09 o 
  -8   1   3       22.95       27.18      4.41 o 
  -7   1   3      479.75      520.48     10.47 o 
  -6   1   3       68.55       66.17      4.17 o 
  -5   1   3        4.32        1.31      1.08 o 
  -4   1   3        3.81        0.49      1.07 o 
  -3   1   3     1579.72     1637.68     12.10 o 
  -2   1   3     4735.95     4984.40     50.77 o 
  -1   1   3      136.82      124.38      1.58 o 
   0   1   3      382.46      437.85      4.96 o 
   1   1   3      387.50      376.00      5.31 o 
   2   1   3     3032.80     2799.62     16.07 o 
   3   1   3       45.92       34.40      1.48 o 
   4   1   3     1786.34     1848.85     28.24 o 
   5   1   3        1.34        5.88      1.51 o 
   6   1   3      139.46      139.94      6.78 o 
   7   1   3        9.81        9.02      3.29 o 
   8   1   3       31.85       28.21      4.25 o 
   9   1   3        5.60        4.30      2.81 o 
 -10   2   3        2.95        4.28      4.51 o 
  -9   2   3      102.53      103.05      7.95 o 
  -8   2   3       45.75       52.67      5.12 o 
  -7   2   3      134.15      139.83      5.62 o 
  -6   2   3       31.05       34.55      2.40 o 
  -5   2   3      271.03      265.25      4.94 o 
  -4   2   3       11.02       13.56      1.41 o 
  -3   2   3      886.13      879.48      9.00 o 
  -2   2   3      736.43      801.97      6.60 o 
  -1   2   3     1911.09     1839.02     25.53 o 
   0   2   3      253.20      242.35      5.59 o 
   1   2   3        0.91       -0.12      0.48 o 
   2   2   3     1036.91     1114.97     10.79 o 
   3   2   3      919.12      840.39     11.12 o 
   4   2   3       25.44       35.84      1.95 o 
   5   2   3        7.01        3.36      1.26 o 
   6   2   3        6.92       10.71      2.38 o 
   7   2   3      176.99      195.79      6.30 o 
   8   2   3      158.89      155.19     10.30 o 
   9   2   3        2.87        3.28      3.82 o 
 -10   3   3       54.61       52.62      6.45 o 
  -9   3   3       42.16       39.51      5.78 o 
  -8   3   3       67.44       70.42      5.67 o 
  -7   3   3       10.07       11.76      2.87 o 
  -6   3   3       21.94       23.81      1.82 o 
  -5   3   3      118.71      140.34      2.60 o 
  -4   3   3      170.00      219.51      4.42 o 
  -3   3   3        5.40        3.88      1.81 o 
  -2   3   3     1319.15     1485.00     12.41 o 
  -1   3   3      240.75      238.96      2.93 o 
   0   3   3      414.66      425.54      7.89 o 
   1   3   3      411.90      429.71      3.93 o 
   2   3   3       24.95        5.29      0.77 o 
   3   3   3      162.13      163.45      3.27 o 
   4   3   3       73.45       98.28      2.97 o 
   5   3   3      155.28      171.77      4.90 o 
   6   3   3      834.95      917.29     15.75 o 
   7   3   3       40.43       43.54      4.11 o 
   8   3   3       86.18       82.78      7.52 o 
   9   3   3       74.04       65.24      6.69 o 
 -10   4   3       12.13        9.20      5.31 o 
  -9   4   3       13.25        8.38      4.06 o 
  -8   4   3       91.37       90.75      6.44 o 
  -7   4   3       46.49       49.09      5.58 o 
  -6   4   3       75.36       65.85      1.60 o 
  -5   4   3       33.89       37.31      4.09 o 
  -4   4   3      294.83      307.44      7.70 o 
  -3   4   3      152.40      188.37      5.61 o 
  -2   4   3        9.12       18.55      0.94 o 
  -1   4   3     1278.82     1282.03     13.69 o 
   0   4   3      116.62      105.72      1.91 o 
   1   4   3      294.52      315.92      4.32 o 
   2   4   3      316.75      278.33      4.22 o 
   3   4   3      195.56      182.67      5.27 o 
   4   4   3       18.93       19.58      1.42 o 
   5   4   3        0.21        1.37      1.99 o 
   6   4   3        9.45        9.88      2.88 o 
   7   4   3       75.45       75.63      5.23 o 
   8   4   3       32.40       23.87      4.96 o 
   9   4   3       36.81       28.64      6.01 o 
  -9   5   3       55.09       53.38      6.14 o 
  -8   5   3      199.76      205.05     11.25 o 
  -7   5   3        0.39        2.06      2.75 o 
  -6   5   3       41.75       39.52      4.09 o 
  -5   5   3        9.82       15.39      3.19 o 
  -4   5   3        9.86        4.66      3.21 o 
  -3   5   3        7.30        1.82      2.50 o 
  -2   5   3      933.59      979.60     10.40 o 
  -1   5   3     2844.79     3267.08     31.15 o 
   0   5   3     1295.46     1338.23     24.59 o 
   1   5   3     2696.25     2889.74     19.91 o 
   2   5   3      340.64      339.40      7.57 o 
   3   5   3      366.73      373.42      5.51 o 
   4   5   3      788.57      854.05     12.38 o 
   5   5   3       41.78       45.85      3.33 o 
   6   5   3        6.37        3.81      1.83 o 
   7   5   3       10.64        8.84      3.33 o 
   8   5   3        2.97        3.96      2.97 o 
  -9   6   3        5.21        5.39      7.10 o 
  -8   6   3      103.90      106.68      8.49 o 
  -7   6   3        2.90        4.39      3.80 o 
  -6   6   3      350.80      338.59     10.03 o 
  -5   6   3     1077.50     1122.07     31.09 o 
  -4   6   3        3.13        4.12      2.53 o 
  -3   6   3      136.65      137.63      2.68 o 
  -2   6   3      624.24      714.81     10.07 o 
  -1   6   3      239.32      249.37      4.23 o 
   0   6   3      581.06      653.27     14.80 o 
   1   6   3     1305.15     1378.25     18.66 o 
   2   6   3        9.56       12.42      3.02 o 
   3   6   3      597.62      640.65      7.85 o 
   4   6   3      100.74       92.88      3.63 o 
   5   6   3       31.74       27.44      2.86 o 
   6   6   3      127.89      131.67      5.60 o 
   7   6   3        0.92        1.57      2.19 o 
   8   6   3        3.96        5.07      5.82 o 
  -9   7   3       77.55       87.46      6.72 o 
  -8   7   3        0.03        1.14      2.93 o 
  -7   7   3      646.47      680.04     28.29 o 
  -6   7   3       47.52       44.56      4.72 o 
  -5   7   3     2212.41     2240.49     24.54 o 
  -4   7   3       69.85       80.25      4.67 o 
  -3   7   3       22.48       20.00      1.43 o 
  -2   7   3        1.18        1.19      0.80 o 
  -1   7   3        7.65        7.73      0.98 o 
   0   7   3        1.24        1.92      2.79 o 
   1   7   3      466.90      456.11      9.46 o 
   2   7   3     1592.93     1657.63     23.79 o 
   3   7   3      210.95      214.89      7.88 o 
   4   7   3      412.68      451.84      8.69 o 
   5   7   3        6.19       11.93      3.67 o 
   6   7   3       20.87       23.74      4.46 o 
   7   7   3        1.75       -1.10      4.01 o 
  -8   8   3       62.07       60.23      6.21 o 
  -7   8   3       43.24       41.06      4.39 o 
  -6   8   3       26.88       21.21      3.98 o 
  -5   8   3      126.92      129.33      6.54 o 
  -4   8   3      103.52       96.64      4.55 o 
  -3   8   3        6.75        5.15      1.57 o 
  -2   8   3      219.87      186.01      5.96 o 
  -1   8   3      132.65      115.63      2.66 o 
   0   8   3       23.12       12.21      3.03 o 
   1   8   3       21.65       29.01      3.56 o 
   2   8   3      101.91      109.08      5.48 o 
   3   8   3      388.59      406.94     10.76 o 
   4   8   3        3.53        4.90      4.42 o 
   5   8   3       34.94       28.80      5.82 o 
   6   8   3       11.59       13.83      3.89 o 
   7   8   3        4.43        1.33      4.36 o 
  -8   9   3       27.79       29.35      4.60 o 
  -7   9   3       60.40       56.27      5.97 o 
  -6   9   3       45.83       44.74      4.96 o 
  -5   9   3      110.99      114.82      6.83 o 
  -4   9   3       32.53       32.39      3.85 o 
  -3   9   3      317.44      301.69      5.96 o 
  -2   9   3        0.00        0.23      0.77 o 
  -1   9   3       14.73        6.49      3.84 o 
   0   9   3      136.06      130.40      5.62 o 
   1   9   3        1.11        3.84      2.55 o 
   2   9   3        3.94        4.88      2.94 o 
   3   9   3       86.10       73.93      6.34 o 
   4   9   3      118.42      116.26      6.59 o 
   5   9   3        0.73        0.39      2.75 o 
   6   9   3       13.23       20.86      6.69 o 
  -7  10   3       27.45       30.60      4.52 o 
  -6  10   3        7.68        3.38      3.98 o 
  -5  10   3       77.89       81.68      4.82 o 
  -4  10   3        0.82        1.08      1.36 o 
  -3  10   3       17.44       25.34      3.35 o 
  -2  10   3      249.27      232.06      8.99 o 
  -1  10   3      280.13      291.95      8.27 o 
   0  10   3       61.15       59.30      6.89 o 
   1  10   3       80.47       60.79      4.85 o 
   2  10   3       48.62       41.48      4.70 o 
   3  10   3       31.91       26.63      5.00 o 
   4  10   3       56.22       48.76      6.07 o 
   5  10   3       49.03       54.18      6.46 o 
  -7  11   3        2.43        3.60      1.70 o 
  -6  11   3       15.36       17.41      4.85 o 
  -5  11   3        1.80        1.25      2.82 o 
  -4  11   3      240.08      238.46     10.25 o 
  -3  11   3      180.04      167.68     14.62 o 
  -2  11   3       25.63       17.48      3.35 o 
  -1  11   3       20.94       15.67      3.64 o 
   0  11   3      160.71      157.68      7.31 o 
   1  11   3        0.18        2.16      4.27 o 
   2  11   3        1.14        1.72      2.20 o 
   3  11   3       30.63       21.27      5.14 o 
   4  11   3        4.73        3.08      4.02 o 
  -5  12   3      489.34      608.04     16.40 o 
  -4  12   3       74.17       74.33      6.97 o 
  -3  12   3      178.94      209.33     16.02 o 
  -2  12   3        5.22        2.78      3.35 o 
  -1  12   3        3.65        0.52      1.67 o 
   0  12   3       78.56       75.67      6.70 o 
   1  12   3        0.12        2.15      2.53 o 
   2  12   3       55.25       52.41      5.67 o 
   3  12   3       86.44      111.42      7.57 o 
  -4  13   3       36.74       49.73      8.46 o 
  -3  13   3       10.64       17.24      4.89 o 
  -2  13   3        5.75        5.76      5.17 o 
  -1  13   3       87.91      107.65      8.89 o 
   0  13   3        0.70        0.73      2.30 o 
   1  13   3       10.51       11.76      3.95 o 
  -1 -13   4        5.80        2.48      3.57 o 
   0 -13   4       42.97       33.76      5.40 o 
   1 -13   4       48.45       46.68      5.81 o 
   2 -13   4      124.35      158.68      8.45 o 
   3 -13   4      114.57      131.91      6.42 o 
  -3 -12   4        3.61        3.37      4.17 o 
  -2 -12   4       41.46       33.71      5.28 o 
  -1 -12   4      105.37      121.60      6.76 o 
   0 -12   4       14.65        9.39      4.31 o 
   1 -12   4       54.97       63.12      5.80 o 
   2 -12   4       43.51       41.96      4.71 o 
   3 -12   4       37.29       63.46      7.10 o 
   4 -12   4       80.72       82.58      6.92 o 
   5 -12   4        1.54        8.62      5.79 o 
  -4 -11   4       63.13       56.43      7.87 o 
  -3 -11   4       39.81       43.87      6.00 o 
  -2 -11   4       37.86       48.06      6.02 o 
  -1 -11   4       49.62       50.06      5.37 o 
   0 -11   4       27.46       32.28      4.19 o 
   1 -11   4       53.88       58.34      5.54 o 
   2 -11   4      186.41      227.22      9.43 o 
   3 -11   4      103.44       83.56      4.56 o 
   4 -11   4        5.80        7.66      2.56 o 
   5 -11   4       59.54       63.65      5.54 o 
   6 -11   4        6.63        2.82      3.47 o 
  -5 -10   4        7.05        5.23      4.13 o 
  -4 -10   4       16.27       16.82      5.32 o 
  -3 -10   4       10.48       13.40      4.27 o 
  -2 -10   4      150.23      154.44      8.03 o 
  -1 -10   4      285.78      345.83     10.28 o 
   0 -10   4        6.59        7.90      1.98 o 
   1 -10   4      145.68      150.15      4.93 o 
   2 -10   4       22.33       25.02      3.57 o 
   3 -10   4       20.97       27.54      3.62 o 
   4 -10   4       45.59       43.29      3.22 o 
   5 -10   4       63.09       50.47      3.86 o 
   6 -10   4        2.34        2.59      2.01 o 
   7 -10   4        2.40        5.03      2.87 o 
  -6  -9   4       12.84        8.96      4.08 o 
  -5  -9   4        4.95        4.74      3.38 o 
  -4  -9   4       88.85       85.35      5.84 o 
  -3  -9   4       60.16       64.46      3.71 o 
  -2  -9   4        2.51        1.25      1.53 o 
  -1  -9   4       30.95       27.87      3.13 o 
   0  -9   4      263.73      218.86      5.58 o 
   1  -9   4        2.29        1.88      1.84 o 
   2  -9   4       12.52       13.45      2.36 o 
   3  -9   4      121.58       97.79      4.33 o 
   4  -9   4      109.46       98.84      4.75 o 
   5  -9   4      169.73      172.22      5.69 o 
   6  -9   4       51.22       43.01      3.75 o 
   7  -9   4        2.32        1.94      2.66 o 
   8  -9   4       25.38       23.78      6.88 o 
  -7  -8   4       38.84       29.82     10.78 o 
  -6  -8   4        1.59        2.13      3.72 o 
  -5  -8   4      167.95      148.56      5.80 o 
  -4  -8   4       58.25       58.90      4.38 o 
  -3  -8   4       53.86       62.59      4.09 o 
  -2  -8   4       17.30       15.27      3.43 o 
  -1  -8   4      671.21      791.90     22.04 o 
   0  -8   4       16.93       17.54      2.52 o 
   1  -8   4       35.24       27.16      3.09 o 
   2  -8   4      521.83      538.78      9.77 o 
   3  -8   4       62.70       49.86      3.51 o 
   4  -8   4        1.63        0.76      1.30 o 
   5  -8   4      312.69      260.35      7.44 o 
   6  -8   4       29.79       31.89      3.47 o 
   7  -8   4       27.95       29.69      4.69 o 
   8  -8   4       32.95       36.73      4.60 o 
  -7  -7   4       79.61       77.29      5.36 o 
  -6  -7   4       11.12       13.60      3.70 o 
  -5  -7   4       28.92       31.15      3.80 o 
  -4  -7   4       13.00       15.15      2.75 o 
  -3  -7   4      370.37      392.30      7.36 o 
  -2  -7   4       72.31       84.81      4.06 o 
  -1  -7   4     1529.41     1715.88     35.01 o 
   0  -7   4       37.46       22.76      2.87 o 
   1  -7   4      104.47      122.40      4.10 o 
   2  -7   4      405.41      428.19      7.51 o 
   3  -7   4       87.26       85.97      3.75 o 
   4  -7   4       50.72       32.37      3.28 o 
   5  -7   4      271.36      238.41      6.04 o 
   6  -7   4        9.53        9.88      2.55 o 
   7  -7   4      339.90      354.05      8.17 o 
   8  -7   4        7.39       12.70      4.06 o 
   9  -7   4       10.67       17.57      4.22 o 
  -8  -6   4       19.57       16.43      4.18 o 
  -7  -6   4       10.48        3.96      2.99 o 
  -6  -6   4        4.46        3.59      2.39 o 
  -5  -6   4       79.29       73.84      4.57 o 
  -4  -6   4        3.29        6.14      2.47 o 
  -3  -6   4      183.55      219.09      5.44 o 
  -2  -6   4      301.68      307.21      6.60 o 
  -1  -6   4     1053.78     1144.22     14.19 o 
   0  -6   4      164.97      163.62      4.47 o 
   1  -6   4       20.24       23.00      2.58 o 
   2  -6   4        0.62        3.53      2.36 o 
   3  -6   4      508.64      652.22     14.41 o 
   4  -6   4        3.85        3.22      1.88 o 
   5  -6   4       17.77       14.35      2.34 o 
   6  -6   4        0.04        1.06      1.38 o 
   7  -6   4      249.75      225.40      6.35 o 
   8  -6   4       10.49        8.68      3.17 o 
   9  -6   4       15.72        4.47      5.17 o 
  -8  -5   4      129.01      120.03      7.29 o 
  -7  -5   4      510.84      514.05     12.42 o 
  -6  -5   4        8.88        8.57      3.23 o 
  -5  -5   4      462.85      479.93      9.99 o 
  -4  -5   4        1.03        0.71      1.63 o 
  -3  -5   4      607.56      599.20     10.14 o 
  -2  -5   4      149.75      151.17      4.57 o 
  -1  -5   4     1743.09     1892.03     23.45 o 
   0  -5   4      137.91      154.13      3.50 o 
   1  -5   4      813.73      959.16     14.09 o 
   2  -5   4      777.30      904.29      8.55 o 
   3  -5   4      703.11      720.52      9.28 o 
   4  -5   4       22.52       31.20      2.98 o 
   5  -5   4      210.99      200.95      5.23 o 
   6  -5   4       14.61       19.09      2.87 o 
   7  -5   4      270.89      266.75      7.46 o 
   8  -5   4       12.66        9.39      3.83 o 
   9  -5   4       23.85       17.52      6.57 o 
  -9  -4   4       31.22       33.14      5.64 o 
  -8  -4   4      183.27      189.63      8.60 o 
  -7  -4   4       27.09       22.77      4.28 o 
  -6  -4   4      113.13      121.53      6.18 o 
  -5  -4   4       12.52       12.85      3.28 o 
  -4  -4   4      141.15      137.50      4.99 o 
  -3  -4   4      169.39      180.42      4.92 o 
  -2  -4   4      470.32      436.47      8.19 o 
  -1  -4   4      420.46      414.76      9.20 o 
   0  -4   4       15.97       11.35      1.18 o 
   1  -4   4      310.80      376.54      4.74 o 
   2  -4   4      123.98       80.94      2.50 o 
   3  -4   4      258.64      312.29      7.64 o 
   4  -4   4      288.62      276.92     12.63 o 
   5  -4   4     1068.91     1151.62     26.53 o 
   6  -4   4      115.23      104.94      4.56 o 
   7  -4   4       31.70       26.64      3.30 o 
   8  -4   4        0.01        0.53      1.47 o 
   9  -4   4        0.00        1.03      2.79 o 
  -9  -3   4      126.73      118.01      7.00 o 
  -8  -3   4        0.16        1.27      1.78 o 
  -7  -3   4      157.65      158.98      6.55 o 
  -6  -3   4      205.91      217.19      7.14 o 
  -5  -3   4       90.50      104.61      4.56 o 
  -4  -3   4      241.41      248.34      6.52 o 
  -3  -3   4       42.17       21.40      1.97 o 
  -2  -3   4     1289.23     1290.62     22.30 o 
  -1  -3   4     1166.94     1155.90     16.64 o 
   0  -3   4      971.20      906.70     10.15 o 
   1  -3   4     1131.00     1335.70     19.05 o 
   2  -3   4      262.60      248.16      3.68 o 
   3  -3   4      584.82      799.84     12.69 o 
   4  -3   4       34.00       37.26      2.17 o 
   5  -3   4        0.03        1.92      2.14 o 
   6  -3   4       23.91       25.21      3.43 o 
   7  -3   4       50.53       55.35      4.74 o 
   8  -3   4        8.20       12.28      2.87 o 
   9  -3   4       42.20       49.42      5.71 o 
  -9  -2   4      138.11      141.87      7.34 o 
  -8  -2   4        7.57        5.93      3.33 o 
  -7  -2   4       25.90       23.14      4.06 o 
  -6  -2   4       35.74       37.85      4.77 o 
  -5  -2   4       16.29       23.95      3.29 o 
  -4  -2   4      238.87      227.83      5.68 o 
  -3  -2   4      234.01      217.50      4.43 o 
  -2  -2   4      191.11      234.43      3.77 o 
  -1  -2   4     1793.87     1862.71     18.84 o 
   0  -2   4        9.15       16.20      1.08 o 
   1  -2   4     1960.26     1766.26     15.57 o 
   2  -2   4     1054.57      976.52     10.11 o 
   3  -2   4      102.40       72.19      2.35 o 
   4  -2   4      146.03      136.12      4.73 o 
   5  -2   4       11.71       13.58      1.84 o 
   6  -2   4       17.93       23.75      3.20 o 
   7  -2   4        0.41        0.87      1.71 o 
   8  -2   4       58.71       63.56      4.44 o 
   9  -2   4        1.83        0.27      2.78 o 
  -9  -1   4      312.86      320.88      9.54 o 
  -8  -1   4       28.25       28.26      4.66 o 
  -7  -1   4      511.58      548.57      9.87 o 
  -6  -1   4        4.69        5.13      2.59 o 
  -5  -1   4        7.90        8.48      2.43 o 
  -4  -1   4       71.50       81.61      2.99 o 
  -3  -1   4       14.39       19.08      1.50 o 
  -2  -1   4       32.85       40.30      1.46 o 
  -1  -1   4     2116.17     2137.21     18.15 o 
   0  -1   4      370.25      365.53      3.18 o 
   1  -1   4       50.24       39.68      1.26 o 
   2  -1   4     2802.20     2739.49     17.82 o 
   3  -1   4      118.41      122.46      2.95 o 
   4  -1   4       73.70       60.81      2.21 o 
   5  -1   4      171.34      197.95      5.02 o 
   6  -1   4      103.38       91.94      4.24 o 
   7  -1   4      245.13      264.92      6.48 o 
   8  -1   4       63.05       64.33      5.56 o 
   9  -1   4        5.42        5.60      4.87 o 
  -9   0   4        6.42        5.79      4.84 o 
  -8   0   4       72.88       76.88      5.57 o 
  -7   0   4       82.27       86.02      4.61 o 
  -6   0   4      239.71      235.55      6.12 o 
  -5   0   4      375.27      417.64      7.85 o 
  -4   0   4      638.91      717.95     12.59 o 
  -3   0   4      779.98      816.31     12.28 o 
  -2   0   4      227.40      191.36      2.14 o 
  -1   0   4      178.88      174.00      2.16 o 
   0   0   4      344.63      326.67      2.50 o 
   1   0   4        1.10        0.53      0.48 o 
   2   0   4      960.44      981.52     18.44 o 
   3   0   4      147.94      167.71      3.18 o 
   4   0   4      981.54     1022.67     11.48 o 
   5   0   4      398.76      412.50      9.26 o 
   6   0   4      199.19      196.45      4.47 o 
   7   0   4       15.02       16.02      2.75 o 
   8   0   4      272.54      291.87     10.05 o 
   9   0   4        5.21        2.14      2.33 o 
 -10   1   4        6.92        3.61      3.24 o 
  -9   1   4       15.94       15.89      5.60 o 
  -8   1   4        4.66        3.23      2.55 o 
  -7   1   4      139.98      150.93      6.16 o 
  -6   1   4      174.11      171.97      5.24 o 
  -5   1   4       35.58       37.11      2.41 o 
  -4   1   4      606.97      645.33     10.13 o 
  -3   1   4      180.30      158.86      3.10 o 
  -2   1   4      514.40      513.95      5.68 o 
  -1   1   4     3826.99     3843.73     48.92 o 
   0   1   4       20.61       28.13      0.96 o 
   1   1   4      280.36      324.80      4.54 o 
   2   1   4        8.84        7.44      1.33 o 
   3   1   4      437.85      431.85      4.16 o 
   4   1   4       43.97       33.12      1.69 o 
   5   1   4      658.71      659.47     20.50 o 
   6   1   4      358.60      354.70     14.29 o 
   7   1   4      125.31      129.78      5.42 o 
   8   1   4        6.19        5.18      5.65 o 
   9   1   4       61.27       53.34      6.31 o 
 -10   2   4        5.24        2.73      3.29 o 
  -9   2   4        5.48        3.35      2.82 o 
  -8   2   4        1.50        2.63      2.67 o 
  -7   2   4      283.45      292.29      9.05 o 
  -6   2   4       37.41       40.59      2.40 o 
  -5   2   4      156.47      198.54      3.94 o 
  -4   2   4     2564.15     2658.13     39.38 o 
  -3   2   4      907.76     1062.67     15.14 o 
  -2   2   4      453.94      435.04      5.62 o 
  -1   2   4       93.44      107.01      1.85 o 
   0   2   4        7.61       16.59      0.88 o 
   1   2   4      722.03      823.57     10.80 o 
   2   2   4      398.68      374.64      5.69 o 
   3   2   4      342.73      317.00      5.57 o 
   4   2   4     1080.29     1092.68     20.02 o 
   5   2   4       31.06       30.92      2.11 o 
   6   2   4       92.39       90.02      3.87 o 
   7   2   4      112.80      109.82      5.38 o 
   8   2   4        0.13        1.77      2.87 o 
   9   2   4        3.61        5.64      4.41 o 
 -10   3   4       18.01       18.84      6.36 o 
  -9   3   4       45.24       43.14      5.44 o 
  -8   3   4      120.27      130.69      9.62 o 
  -7   3   4       10.47       11.80      3.69 o 
  -6   3   4      133.17      145.15      2.94 o 
  -5   3   4        0.08        0.64      0.51 o 
  -4   3   4      196.86      246.60      7.18 o 
  -3   3   4     2466.52     2844.44     29.12 o 
  -2   3   4      321.78      346.28      5.24 o 
  -1   3   4     1636.50     1720.85     16.29 o 
   0   3   4       30.11       30.44      1.30 o 
   1   3   4      197.38      134.07      2.40 o 
   2   3   4       20.51       37.31      1.43 o 
   3   3   4      636.04      660.90     10.16 o 
   4   3   4      731.19      706.21      8.66 o 
   5   3   4      155.67      153.51      3.52 o 
   6   3   4      433.77      434.74      9.17 o 
   7   3   4      206.23      230.52      8.21 o 
   8   3   4        9.42        6.86      4.77 o 
   9   3   4       60.54       66.66      6.40 o 
  -9   4   4       51.67       52.62      6.94 o 
  -8   4   4        2.25        4.11      3.64 o 
  -7   4   4        0.74        2.65      2.47 o 
  -6   4   4       13.51       16.47      3.49 o 
  -5   4   4       20.13       31.65      4.04 o 
  -4   4   4      112.55       90.53      5.77 o 
  -3   4   4     2275.86     2630.64     22.89 o 
  -2   4   4      128.56      157.74      2.82 o 
  -1   4   4     2764.00     3060.23     49.82 o 
   0   4   4      261.64      310.24      5.78 o 
   1   4   4      157.06      154.44      3.81 o 
   2   4   4      136.46      191.46      3.38 o 
   3   4   4      246.77      279.85      3.86 o 
   4   4   4      632.32      630.86      8.78 o 
   5   4   4      330.86      321.37     12.79 o 
   6   4   4        5.44        4.60      2.50 o 
   7   4   4      170.59      144.18      7.05 o 
   8   4   4        5.50        5.57      3.20 o 
   9   4   4        0.46        1.93      3.09 o 
  -9   5   4        3.33        3.14      2.81 o 
  -8   5   4      208.61      208.21      8.83 o 
  -7   5   4      754.64      783.38     20.88 o 
  -6   5   4        6.05        5.35      3.36 o 
  -5   5   4       25.57       26.57      3.98 o 
  -4   5   4       32.74       30.12      3.54 o 
  -3   5   4      158.15      134.82      5.97 o 
  -2   5   4       21.77       29.06      1.31 o 
  -1   5   4      649.95      723.58     10.46 o 
   0   5   4      373.41      478.14      9.86 o 
   1   5   4      435.42      533.19     24.02 o 
   2   5   4       86.70       74.54      1.75 o 
   3   5   4      150.53      160.11      4.50 o 
   4   5   4      123.50      112.07      3.48 o 
   5   5   4       79.75       75.12      3.74 o 
   6   5   4       17.25       18.35      2.54 o 
   7   5   4       41.71       44.71      4.83 o 
   8   5   4        1.46        1.03      2.62 o 
  -9   6   4      236.20      224.03     10.94 o 
  -8   6   4        6.83        6.79      4.14 o 
  -7   6   4      908.37      955.52     16.31 o 
  -6   6   4       84.81       98.98      6.10 o 
  -5   6   4       24.37       22.49      5.57 o 
  -4   6   4        0.03        0.92      2.80 o 
  -3   6   4      319.03      325.09      4.19 o 
  -2   6   4       20.56       28.77      1.49 o 
  -1   6   4       42.47       52.26      1.77 o 
   0   6   4      461.27      515.07      7.33 o 
   1   6   4       46.70       53.13      3.49 o 
   2   6   4      120.62      110.25      4.18 o 
   3   6   4       54.25       52.02      1.82 o 
   4   6   4      608.18      653.44      8.76 o 
   5   6   4       83.21       76.05      3.52 o 
   6   6   4        6.08        3.76      2.13 o 
   7   6   4        6.98        2.20      3.55 o 
   8   6   4       36.67       34.61      8.92 o 
  -9   7   4       54.85       55.92      6.59 o 
  -8   7   4       11.58        8.87      6.73 o 
  -7   7   4      182.23      199.85      8.39 o 
  -6   7   4        0.07        0.52      1.94 o 
  -5   7   4        5.01        4.65      3.14 o 
  -4   7   4      327.78      302.97      9.02 o 
  -3   7   4       63.99       74.33      1.93 o 
  -2   7   4       44.36       44.63      1.71 o 
  -1   7   4      339.19      439.33      7.70 o 
   0   7   4       44.09       49.88      3.63 o 
   1   7   4      354.41      379.28      8.66 o 
   2   7   4       88.72       81.74      5.01 o 
   3   7   4        0.80        0.01      2.05 o 
   4   7   4        9.10        6.15      3.82 o 
   5   7   4       23.73       28.47      3.83 o 
   6   7   4      200.76      185.04     11.70 o 
   7   7   4        0.07        1.02      4.78 o 
  -8   8   4       22.25       24.66      6.04 o 
  -7   8   4        3.77        2.72      2.89 o 
  -6   8   4       74.17       73.66      4.86 o 
  -5   8   4      287.18      272.47      8.37 o 
  -4   8   4      100.94      128.42      5.18 o 
  -3   8   4      149.00      134.69      3.77 o 
  -2   8   4        3.08        8.58      1.51 o 
  -1   8   4       54.05       59.38      2.79 o 
   0   8   4       42.93       42.55      3.87 o 
   1   8   4        1.32        2.34      1.58 o 
   2   8   4      409.50      432.00     10.47 o 
   3   8   4       59.15       46.83      4.00 o 
   4   8   4        2.97        1.33      1.85 o 
   5   8   4        4.36        3.68      3.53 o 
   6   8   4       74.99       77.85      8.48 o 
   7   8   4        0.22        2.43      3.93 o 
  -8   9   4        0.53        2.14      3.17 o 
  -7   9   4       10.70       13.59      4.03 o 
  -6   9   4      114.91       98.01      6.12 o 
  -5   9   4       39.81       45.14      4.13 o 
  -4   9   4        1.13        1.17      1.97 o 
  -3   9   4       10.35        4.08      2.01 o 
  -2   9   4       58.49       46.96      2.80 o 
  -1   9   4      114.42      102.00      5.23 o 
   0   9   4      141.36      128.34      5.92 o 
   1   9   4       29.91       34.95      4.08 o 
   2   9   4      429.81      438.12     12.22 o 
   3   9   4      358.96      384.17     10.15 o 
   4   9   4       15.84       21.92      3.99 o 
   5   9   4       15.77       17.68      5.22 o 
   6   9   4        0.72        2.61      3.35 o 
  -7  10   4        9.78       13.04      3.92 o 
  -6  10   4        0.00        1.49      2.13 o 
  -5  10   4      148.15      148.17      7.12 o 
  -4  10   4       28.35       21.85      5.13 o 
  -3  10   4       14.90        6.75      4.20 o 
  -2  10   4      404.99      374.90     12.03 o 
  -1  10   4       15.26        9.67      3.45 o 
   0  10   4       42.32       39.15      4.32 o 
   1  10   4      195.80      182.64     10.25 o 
   2  10   4       17.21       13.78      3.51 o 
   3  10   4        4.06        2.91      2.30 o 
   4  10   4       91.68       95.47      6.59 o 
   5  10   4        0.18        1.40      3.68 o 
  -6  11   4        4.10        9.46      6.12 o 
  -5  11   4       48.92       48.91      6.38 o 
  -4  11   4       47.04       44.30      6.41 o 
  -3  11   4      160.68      155.48     10.45 o 
  -2  11   4        5.60        1.84      2.06 o 
  -1  11   4       48.19       54.20      4.68 o 
   0  11   4        4.40        2.33      2.49 o 
   1  11   4       48.89       46.95      5.15 o 
   2  11   4       25.07       15.34      4.35 o 
   3  11   4       40.12       31.02      6.06 o 
   4  11   4       17.72       16.23      3.97 o 
  -5  12   4      144.87      152.04     10.13 o 
  -4  12   4       10.34       15.19      5.06 o 
  -3  12   4        1.35        1.89      3.33 o 
  -2  12   4        0.23        1.69      3.02 o 
  -1  12   4       14.49       13.89      4.00 o 
   0  12   4       51.33       53.50      4.78 o 
   1  12   4        1.30        0.89      1.85 o 
   2  12   4       38.69       46.74      5.85 o 
   3  12   4      132.01      147.11      8.46 o 
  -3  13   4       83.72       76.49      8.10 o 
  -2  13   4        0.17        1.27      3.19 o 
  -1  13   4      121.24      134.83     16.39 o 
   0  13   4       71.64       72.88      5.68 o 
   1  13   4        5.27        9.30      4.47 o 
   0 -13   5        9.87        9.24      4.39 o 
   1 -13   5       58.55       62.42      6.55 o 
   2 -13   5      127.28      127.26      7.05 o 
   3 -13   5        8.91        8.41      4.45 o 
  -2 -12   5       13.21        7.35      5.33 o 
  -1 -12   5       27.23       25.24      5.10 o 
   0 -12   5       74.07       92.82      6.23 o 
   1 -12   5        7.10        2.41      3.03 o 
   2 -12   5        8.37        5.28      3.17 o 
   3 -12   5       38.24       65.97      5.66 o 
   4 -12   5       67.60       69.55      5.76 o 
   5 -12   5       28.51       31.49      6.31 o 
  -4 -11   5       55.31       64.96      7.43 o 
  -3 -11   5       12.67       11.39      5.38 o 
  -2 -11   5       36.81       34.39      6.29 o 
  -1 -11   5        4.30        1.89      2.06 o 
   0 -11   5       20.95       20.22      4.21 o 
   1 -11   5       36.97       37.26      4.51 o 
   2 -11   5       79.77       58.27      4.44 o 
   3 -11   5       30.34       16.36      3.47 o 
   4 -11   5       18.36       15.82      3.27 o 
   5 -11   5        1.38        1.44      1.57 o 
   6 -11   5       69.85       65.42      5.46 o 
  -5 -10   5       32.25       28.50      5.56 o 
  -4 -10   5        5.70        5.96      2.70 o 
  -3 -10   5       22.30       15.02      4.99 o 
  -2 -10   5       22.89       23.56      4.39 o 
  -1 -10   5       28.45       21.68      4.31 o 
   0 -10   5        5.63        4.36      1.73 o 
   1 -10   5       14.60        7.90      2.60 o 
   2 -10   5      106.99      111.81      4.87 o 
   3 -10   5       69.74       78.58      4.13 o 
   4 -10   5        1.37        1.82      1.42 o 
   5 -10   5       92.10       95.91      4.98 o 
   6 -10   5        0.00        0.69      2.53 o 
   7 -10   5      136.02      146.59      8.56 o 
  -6  -9   5       19.36       17.06      6.23 o 
  -5  -9   5       12.95       14.66      4.51 o 
  -4  -9   5       16.62       14.24      4.24 o 
  -3  -9   5       99.52       91.21      4.74 o 
  -2  -9   5       32.21       34.73      3.92 o 
  -1  -9   5        2.87        8.82      3.41 o 
   0  -9   5      313.61      330.16      7.79 o 
   1  -9   5       55.19       40.59      3.46 o 
   2  -9   5        9.95       12.11      3.12 o 
   3  -9   5     1215.13     1166.41     31.02 o 
   4  -9   5       98.61       95.46      4.47 o 
   5  -9   5        5.77        1.72      2.05 o 
   6  -9   5       30.05       28.95      3.22 o 
   7  -9   5       25.88       25.90      4.24 o 
   8  -9   5        1.39        1.07      2.71 o 
  -7  -8   5        0.52        2.07      2.46 o 
  -6  -8   5       47.50       47.77      6.21 o 
  -5  -8   5       83.44       75.04      4.80 o 
  -4  -8   5       43.42       46.20      3.95 o 
  -3  -8   5      435.31      460.94     11.48 o 
  -2  -8   5      141.12      163.49      6.02 o 
  -1  -8   5        5.91        2.94      2.33 o 
   0  -8   5      236.71      286.42      9.54 o 
   1  -8   5       41.19       44.26      3.29 o 
   2  -8   5       11.78        9.17      2.54 o 
   3  -8   5      185.64      161.18      5.17 o 
   4  -8   5       62.20       50.89      3.40 o 
   5  -8   5      232.98      204.21      5.77 o 
   6  -8   5       27.32       23.02      3.33 o 
   7  -8   5       29.62       27.54      3.35 o 
   8  -8   5        0.72        0.77      1.69 o 
  -7  -7   5       93.86       98.85      5.87 o 
  -6  -7   5        0.24        1.43      1.88 o 
  -5  -7   5      109.09      109.53      5.62 o 
  -4  -7   5       89.73       97.04      5.93 o 
  -3  -7   5      677.24      674.33     11.75 o 
  -2  -7   5       78.55       80.32      4.26 o 
  -1  -7   5      216.66      178.92      4.64 o 
   0  -7   5       39.24       49.22      3.31 o 
   1  -7   5      199.88      218.33      7.41 o 
   2  -7   5      426.37      457.57      8.19 o 
   3  -7   5        9.40        5.57      2.46 o 
   4  -7   5      245.65      210.28      5.37 o 
   5  -7   5      158.56      143.95      4.83 o 
   6  -7   5      114.23       81.63      4.52 o 
   7  -7   5       47.44       36.35      3.74 o 
   8  -7   5       11.06       14.22      3.93 o 
  -8  -6   5       32.34       30.26      5.06 o 
  -7  -6   5       47.48       43.42      4.95 o 
  -6  -6   5        2.29        1.87      2.17 o 
  -5  -6   5      200.08      200.61      6.75 o 
  -4  -6   5       17.22       16.51      2.73 o 
  -3  -6   5       25.52       25.45      2.99 o 
  -2  -6   5      197.79      236.20      5.95 o 
  -1  -6   5       21.79       22.96      2.72 o 
   0  -6   5      676.37      753.90     15.65 o 
   1  -6   5      356.62      404.48      6.90 o 
   2  -6   5        6.32        4.81      2.36 o 
   3  -6   5      204.75      207.70      4.87 o 
   4  -6   5       37.71       41.46      3.21 o 
   5  -6   5       16.86       11.34      2.38 o 
   6  -6   5      278.05      255.86      7.24 o 
   7  -6   5        4.77        0.92      1.33 o 
   8  -6   5      283.09      305.01      7.64 o 
   9  -6   5        0.79        2.15      3.47 o 
  -8  -5   5       25.72       22.98      4.56 o 
  -7  -5   5        2.23        3.11      2.59 o 
  -6  -5   5       33.48       33.22      3.90 o 
  -5  -5   5        7.12        5.14      4.10 o 
  -4  -5   5        4.05        2.59      2.35 o 
  -3  -5   5      107.55       95.95      3.77 o 
  -2  -5   5       12.69       14.64      2.43 o 
  -1  -5   5       66.58       66.36      2.28 o 
   0  -5   5        4.59        3.05      1.42 o 
   1  -5   5       10.07        1.16      1.49 o 
   2  -5   5       47.61       40.73      3.21 o 
   3  -5   5      140.34      153.92      4.21 o 
   4  -5   5      190.37      194.05      5.20 o 
   5  -5   5      156.30      159.16      5.21 o 
   6  -5   5      140.15      139.59      5.35 o 
   7  -5   5      124.07      138.20      4.94 o 
   8  -5   5       69.92       67.47      4.46 o 
   9  -5   5        0.19        1.53      3.71 o 
  -8  -4   5       76.55       79.39      5.60 o 
  -7  -4   5       34.72       31.93      3.79 o 
  -6  -4   5       53.42       57.33      4.59 o 
  -5  -4   5       50.35       54.00      4.13 o 
  -4  -4   5       18.82       12.13      2.96 o 
  -3  -4   5       84.85       96.48      3.14 o 
  -2  -4   5      118.67      131.12      3.73 o 
  -1  -4   5      424.05      437.01      7.80 o 
   0  -4   5       24.04       13.56      1.44 o 
   1  -4   5     1387.47     1402.14     13.91 o 
   2  -4   5      350.21      405.00      7.37 o 
   3  -4   5      478.56      509.27      6.64 o 
   4  -4   5       82.45       81.23      3.44 o 
   5  -4   5      161.64      158.12      4.64 o 
   6  -4   5        6.73        5.56      2.52 o 
   7  -4   5       36.20       32.69      3.72 o 
   8  -4   5       71.39       69.93      4.53 o 
   9  -4   5        0.14        1.96      2.52 o 
  -9  -3   5        2.27        2.42      2.47 o 
  -8  -3   5        1.18        1.30      2.12 o 
  -7  -3   5        2.58        2.11      1.93 o 
  -6  -3   5      326.69      343.43      8.54 o 
  -5  -3   5        1.35        2.07      2.43 o 
  -4  -3   5      209.69      194.92      5.57 o 
  -3  -3   5      718.62      764.94     17.05 o 
  -2  -3   5        5.35        4.63      1.39 o 
  -1  -3   5      683.80      677.12      5.89 o 
   0  -3   5       10.13        0.22      0.57 o 
   1  -3   5      409.26      415.63      7.38 o 
   2  -3   5      381.41      285.28      4.60 o 
   3  -3   5      342.74      383.14      6.22 o 
   4  -3   5       34.70       47.97      2.59 o 
   5  -3   5        0.37        1.04      2.01 o 
   6  -3   5      181.93      174.14      5.17 o 
   7  -3   5       15.60       24.09      3.93 o 
   8  -3   5       18.81       19.26      5.41 o 
   9  -3   5        7.05        9.54      4.38 o 
  -9  -2   5       25.29       17.95      4.72 o 
  -8  -2   5        1.67        2.97      2.04 o 
  -7  -2   5        6.49        4.24      2.88 o 
  -6  -2   5        4.77        4.73      2.59 o 
  -5  -2   5       89.54       82.80      4.41 o 
  -4  -2   5       35.79       29.83      2.27 o 
  -3  -2   5     2740.57     2734.78     38.25 o 
  -2  -2   5     1243.87     1294.79     24.43 o 
  -1  -2   5       58.59       39.12      1.47 o 
   0  -2   5      777.45      805.51     11.58 o 
   1  -2   5      654.31      503.39      9.64 o 
   2  -2   5        4.12        1.44      0.88 o 
   3  -2   5        1.80        4.94      1.30 o 
   4  -2   5        2.60        1.02      0.72 o 
   5  -2   5        1.94        1.47      1.13 o 
   6  -2   5        8.29       12.60      2.66 o 
   7  -2   5      164.17      173.61      5.77 o 
   8  -2   5      138.94      161.47     10.06 o 
   9  -2   5        5.72        3.98      3.05 o 
  -9  -1   5        2.71        3.30      3.20 o 
  -8  -1   5       14.00       13.35      3.94 o 
  -7  -1   5      261.16      289.13      8.42 o 
  -6  -1   5      148.88      162.91      5.80 o 
  -5  -1   5       20.00       26.45      3.43 o 
  -4  -1   5       22.20       23.05      2.29 o 
  -3  -1   5      144.66      139.09      3.28 o 
  -2  -1   5     1025.78      995.23      8.38 o 
  -1  -1   5      122.26      107.53      2.31 o 
   0  -1   5        8.40       24.81      1.01 o 
   1  -1   5       37.22       36.32      1.32 o 
   2  -1   5      590.81      660.61      5.53 o 
   3  -1   5       20.09       15.43      1.21 o 
   4  -1   5        6.05        0.82      0.98 o 
   5  -1   5       31.45       26.22      1.87 o 
   6  -1   5      368.13      357.70      6.97 o 
   7  -1   5       15.65       12.10      2.26 o 
   8  -1   5      174.97      154.74     10.36 o 
   9  -1   5        8.95       10.84      3.89 o 
  -9   0   5       75.75       60.25      6.93 o 
  -8   0   5        0.42        1.19      1.97 o 
  -7   0   5       16.71       15.41      3.23 o 
  -6   0   5       36.39       33.26      3.38 o 
  -5   0   5        6.43        3.13      2.42 o 
  -4   0   5      310.42      339.16      4.25 o 
  -3   0   5      679.41      745.44     12.74 o 
  -2   0   5      233.08      223.78      3.33 o 
  -1   0   5     1198.71     1372.75     13.08 o 
   0   0   5        7.37        3.74      0.81 o 
   1   0   5      859.30      823.48     11.64 o 
   2   0   5        5.72        9.01      1.74 o 
   3   0   5       32.86       30.14      2.98 o 
   4   0   5       23.99       24.16      1.20 o 
   5   0   5       45.91       39.01      1.94 o 
   6   0   5       85.22       75.52      5.29 o 
   7   0   5      149.57      146.12      7.51 o 
   8   0   5        2.33        2.86      2.06 o 
   9   0   5        0.46        1.79      1.70 o 
  -9   1   5      124.37      129.58      7.95 o 
  -8   1   5       29.40       31.33      4.85 o 
  -7   1   5        1.73        1.71      1.29 o 
  -6   1   5      195.53      193.36      5.54 o 
  -5   1   5        3.11        2.09      1.22 o 
  -4   1   5     1173.65     1298.18     10.09 o 
  -3   1   5       31.97       34.58      1.63 o 
  -2   1   5     2293.46     2371.18     11.60 o 
  -1   1   5     1328.54     1378.65     11.14 o 
   0   1   5        6.48        5.12      0.70 o 
   1   1   5     1536.68     1604.77     12.39 o 
   2   1   5     1133.31     1107.75     17.61 o 
   3   1   5     1065.00     1180.91     16.17 o 
   4   1   5      638.27      633.11     13.89 o 
   5   1   5       83.18       83.15      2.53 o 
   6   1   5       41.07       40.99      3.13 o 
   7   1   5       64.89       60.99      5.44 o 
   8   1   5       51.28       48.70      6.63 o 
   9   1   5      103.65      106.19      8.75 o 
  -9   2   5       17.73       17.16      4.15 o 
  -8   2   5       18.31       22.80      5.10 o 
  -7   2   5       20.09       17.31      2.89 o 
  -6   2   5       23.50       22.25      2.04 o 
  -5   2   5     1244.18     1480.89     18.14 o 
  -4   2   5      182.65      206.00      3.72 o 
  -3   2   5      944.38     1008.35      7.65 o 
  -2   2   5      149.48      177.29      3.05 o 
  -1   2   5      187.64      205.61      3.12 o 
   0   2   5      321.53      262.41      5.41 o 
   1   2   5        8.45        2.33      0.64 o 
   2   2   5      368.73      466.38      5.74 o 
   3   2   5      322.84      366.09      6.72 o 
   4   2   5      285.16      356.85      8.40 o 
   5   2   5      174.05      197.04      3.56 o 
   6   2   5        1.68        1.24      2.00 o 
   7   2   5       21.50       20.48      4.60 o 
   8   2   5        1.95        3.45      2.53 o 
   9   2   5        0.58        1.07      1.89 o 
  -9   3   5        2.34        1.30      2.61 o 
  -8   3   5       23.75       19.80      3.74 o 
  -7   3   5        5.77        6.07      3.71 o 
  -6   3   5       67.22       59.89      2.22 o 
  -5   3   5      940.96     1007.71     18.03 o 
  -4   3   5      464.22      506.26      5.00 o 
  -3   3   5     4021.01     4196.48     28.46 o 
  -2   3   5       15.51       15.40      1.10 o 
  -1   3   5       49.16       31.80      1.15 o 
   0   3   5     3074.76     2990.35     13.18 o 
   1   3   5      825.57      753.23      7.73 o 
   2   3   5       58.73       44.67      1.64 o 
   3   3   5     1182.21     1123.15     15.10 o 
   4   3   5      223.58      214.78      3.93 o 
   5   3   5      283.02      261.58      5.83 o 
   6   3   5       77.72       83.49      4.12 o 
   7   3   5        0.54        1.50      1.77 o 
   8   3   5       78.15       73.25      5.78 o 
   9   3   5       28.35       28.79      5.27 o 
  -9   4   5       27.88       21.14      4.11 o 
  -8   4   5       82.57       75.34      6.20 o 
  -7   4   5        0.04        2.30      2.58 o 
  -6   4   5       67.93       61.39      5.48 o 
  -5   4   5       18.50       16.35      3.35 o 
  -4   4   5       86.91       69.12      4.37 o 
  -3   4   5      437.46      446.23      9.03 o 
  -2   4   5     1015.09     1171.87     11.59 o 
  -1   4   5      336.54      308.98      4.52 o 
   0   4   5        2.40        0.68      0.67 o 
   1   4   5        0.35        0.43      0.67 o 
   2   4   5       62.11       55.09      1.69 o 
   3   4   5        0.16        0.59      0.70 o 
   4   4   5       81.85       87.33      2.73 o 
   5   4   5        0.22       -0.07      1.30 o 
   6   4   5       95.38       90.02      5.38 o 
   7   4   5        1.54        1.14      2.46 o 
   8   4   5      113.35      113.35      7.62 o 
  -9   5   5       46.30       39.28      5.02 o 
  -8   5   5       88.32       92.69      7.32 o 
  -7   5   5        0.17        1.28      2.41 o 
  -6   5   5      229.72      226.58      8.24 o 
  -5   5   5      332.97      339.22      9.85 o 
  -4   5   5       22.52       13.67      3.04 o 
  -3   5   5       22.50       14.14      2.67 o 
  -2   5   5       77.62       87.07      2.13 o 
  -1   5   5        0.21        0.05      0.60 o 
   0   5   5      621.20      593.24     11.29 o 
   1   5   5      121.52      117.53      3.32 o 
   2   5   5      997.28     1023.03     15.20 o 
   3   5   5      383.48      395.26      5.29 o 
   4   5   5      138.79      135.65      5.32 o 
   5   5   5      678.83      715.62     27.14 o 
   6   5   5       24.24       20.13      3.87 o 
   7   5   5      112.54       95.74      7.65 o 
   8   5   5       32.46       29.83      9.30 o 
  -9   6   5      157.26      166.17      8.64 o 
  -8   6   5        3.12        2.22      2.56 o 
  -7   6   5       25.26       20.53      4.92 o 
  -6   6   5       23.52       20.09      3.70 o 
  -5   6   5      282.52      261.35      9.21 o 
  -4   6   5       55.63       58.16      4.32 o 
  -3   6   5        0.18        0.88      0.72 o 
  -2   6   5       10.25       10.08      1.07 o 
  -1   6   5      346.24      346.17      7.34 o 
   0   6   5      276.01      291.62      8.57 o 
   1   6   5      142.21      119.89      2.69 o 
   2   6   5        4.14        3.48      1.01 o 
   3   6   5       87.40       96.52      2.42 o 
   4   6   5      126.23      116.70      3.78 o 
   5   6   5       72.90       67.12      3.31 o 
   6   6   5       96.77       80.89      8.01 o 
   7   6   5       13.09       11.53      7.01 o 
   8   6   5        0.16        0.17      3.92 o 
  -9   7   5        8.52        6.57      4.51 o 
  -8   7   5       21.68       21.63      7.21 o 
  -7   7   5      275.89      267.93      9.92 o 
  -6   7   5       67.26       78.47      6.49 o 
  -5   7   5       38.58       36.77      4.29 o 
  -4   7   5      423.74      390.55     10.12 o 
  -3   7   5       29.02       26.30      1.54 o 
  -2   7   5        7.00       10.48      1.23 o 
  -1   7   5      226.82      269.62      5.72 o 
   0   7   5       24.06       19.20      1.08 o 
   1   7   5       16.47       11.86      2.98 o 
   2   7   5      102.03      118.07      9.80 o 
   3   7   5        4.76        3.63      1.41 o 
   4   7   5       33.44       39.78      3.89 o 
   5   7   5        2.62        2.24      2.52 o 
   6   7   5        5.10        3.56      5.13 o 
   7   7   5       32.68       38.65      8.30 o 
  -8   8   5       14.83       12.98      4.54 o 
  -7   8   5        0.67        1.82      2.97 o 
  -6   8   5        0.52        1.70      2.04 o 
  -5   8   5       24.03       29.20      5.24 o 
  -4   8   5      123.65      105.71      5.51 o 
  -3   8   5      246.77      256.39      5.11 o 
  -2   8   5       36.11       34.87      2.65 o 
  -1   8   5      129.44      114.78      3.19 o 
   0   8   5      290.76      314.24      7.96 o 
   1   8   5      180.64      174.79      6.54 o 
   2   8   5       21.94       23.63      3.16 o 
   3   8   5        5.13       11.94      3.73 o 
   4   8   5       13.29       15.22      3.65 o 
   5   8   5        2.79        3.67      6.52 o 
   6   8   5        1.55        3.63      6.30 o 
  -8   9   5       12.73       12.45      4.47 o 
  -7   9   5       11.50        8.86      3.25 o 
  -6   9   5        2.94        1.88      2.24 o 
  -5   9   5       40.54       34.44      4.41 o 
  -4   9   5      349.04      372.36     10.79 o 
  -3   9   5        8.11        6.37      1.64 o 
  -2   9   5      153.97      138.53      4.79 o 
  -1   9   5      347.82      306.07      7.71 o 
   0   9   5        0.04        1.35      1.37 o 
   1   9   5       77.43       79.32      4.96 o 
   2   9   5      164.04      152.37      6.86 o 
   3   9   5       85.05       72.87      5.92 o 
   4   9   5       17.33       17.69      5.26 o 
   5   9   5        1.24        2.97      4.55 o 
   6   9   5       42.87       50.35     10.26 o 
  -7  10   5        0.84        1.39      2.02 o 
  -6  10   5        1.90        2.44      2.64 o 
  -5  10   5      248.13      253.26      7.77 o 
  -4  10   5       42.30       49.50      5.94 o 
  -3  10   5      277.69      230.34     10.22 o 
  -2  10   5       10.17       11.17      2.81 o 
  -1  10   5      401.48      393.27      9.55 o 
   0  10   5        3.16        3.26      2.71 o 
   1  10   5      284.09      276.94      9.16 o 
   2  10   5       73.37       76.74      5.40 o 
   3  10   5        0.01        0.99      2.20 o 
   4  10   5       12.40       17.65      4.85 o 
   5  10   5        5.22        3.37      5.63 o 
  -6  11   5      106.42      113.33     11.02 o 
  -5  11   5        9.89        6.04      3.93 o 
  -4  11   5      192.67      217.78     10.66 o 
  -3  11   5       48.41       46.45      5.74 o 
  -2  11   5       24.60       20.25      4.55 o 
  -1  11   5        7.09       10.61      3.25 o 
   0  11   5       46.99       37.16      5.66 o 
   1  11   5        3.40        4.61      2.78 o 
   2  11   5      211.46      207.38      8.42 o 
   3  11   5        3.84        3.62      2.45 o 
   4  11   5       95.17      103.79      8.69 o 
  -5  12   5       29.67       47.24      7.50 o 
  -4  12   5       56.07       51.29      7.80 o 
  -3  12   5       21.49       32.54      5.68 o 
  -2  12   5        8.59        3.53      2.81 o 
  -1  12   5       32.80       32.92      5.84 o 
   0  12   5        0.92        1.19      2.21 o 
   1  12   5      103.95      120.51      7.41 o 
   2  12   5        1.45        1.50      2.21 o 
  -3  13   5       74.10       95.33      8.08 o 
  -2  13   5        6.06        4.02      4.95 o 
  -1  13   5       18.94       24.55     12.46 o 
   0  13   5       10.64        8.76      4.17 o 
  -2 -12   6       96.01       91.37      6.95 o 
  -1 -12   6        4.99        3.14      3.25 o 
   0 -12   6       95.57       90.08      5.93 o 
   1 -12   6       54.02       46.77      5.99 o 
   2 -12   6        4.19        7.70      3.07 o 
   3 -12   6       11.01        9.00      3.76 o 
   4 -12   6       45.55       33.69      4.82 o 
  -4 -11   6        8.51        7.92      7.12 o 
  -3 -11   6        0.01        1.84      2.92 o 
  -2 -11   6       51.03       53.07      5.38 o 
  -1 -11   6       95.81       82.12      7.26 o 
   0 -11   6       86.62       82.21      5.42 o 
   1 -11   6       54.48       54.88      5.34 o 
   2 -11   6        1.97        2.80      1.61 o 
   3 -11   6       39.20       22.67      3.79 o 
   4 -11   6        0.18        0.85      1.42 o 
   5 -11   6       59.93       67.63      4.91 o 
   6 -11   6       26.52       27.05      4.54 o 
  -5 -10   6       12.06        5.16      5.14 o 
  -4 -10   6       38.73       38.90      7.37 o 
  -3 -10   6       20.93       20.70      4.40 o 
  -2 -10   6        0.40        3.08      3.00 o 
  -1 -10   6        3.40        5.84      3.58 o 
   0 -10   6        2.88        1.57      1.37 o 
   1 -10   6      823.74      802.80     18.80 o 
   2 -10   6       53.89       45.27      3.52 o 
   3 -10   6        1.81        4.38      2.42 o 
   4 -10   6        7.60        5.18      2.31 o 
   5 -10   6       35.17       27.85      3.87 o 
   6 -10   6       26.97       35.31      4.33 o 
   7 -10   6        5.42        2.51      3.14 o 
  -6  -9   6       11.24       13.27      4.50 o 
  -5  -9   6       17.32       14.48      4.54 o 
  -4  -9   6       39.63       42.70      5.88 o 
  -3  -9   6       28.01       36.50      3.51 o 
  -2  -9   6      141.57      130.11      4.85 o 
  -1  -9   6       79.61      106.93      4.54 o 
   0  -9   6      309.41      313.43      6.94 o 
   1  -9   6       98.74       74.18      4.28 o 
   2  -9   6      745.38      758.01      9.71 o 
   3  -9   6      432.35      349.12      8.29 o 
   4  -9   6       11.12        6.65      2.29 o 
   5  -9   6        0.66        1.66      1.64 o 
   6  -9   6        0.35        1.20      1.31 o 
   7  -9   6        1.30        1.48      2.17 o 
  -6  -8   6       22.71       17.65      5.73 o 
  -5  -8   6       97.87       99.42      5.91 o 
  -4  -8   6       43.25       56.51      4.34 o 
  -3  -8   6       10.45       11.83      2.51 o 
  -2  -8   6      101.54       78.04      4.42 o 
  -1  -8   6      126.04      116.39      4.21 o 
   0  -8   6       11.69       14.15      3.53 o 
   1  -8   6        0.15        0.74      0.87 o 
   2  -8   6       11.55       20.04      3.33 o 
   3  -8   6       12.72        9.20      3.08 o 
   4  -8   6       63.50       67.64      4.31 o 
   5  -8   6       23.76       23.27      3.22 o 
   6  -8   6      179.30      150.80      5.80 o 
   7  -8   6        0.51        0.98      1.43 o 
   8  -8   6        0.59        1.69      1.75 o 
  -7  -7   6      148.76      128.08      6.79 o 
  -6  -7   6       38.65       36.52      4.21 o 
  -5  -7   6      145.37      156.69      6.87 o 
  -4  -7   6      227.16      223.81      6.50 o 
  -3  -7   6      129.99      140.43      4.98 o 
  -2  -7   6      565.78      568.39     13.45 o 
  -1  -7   6        8.75        5.63      2.43 o 
   0  -7   6       76.24       85.41      3.93 o 
   1  -7   6      135.70      143.63      5.85 o 
   2  -7   6        5.51        9.18      2.88 o 
   3  -7   6       14.12       23.50      3.07 o 
   4  -7   6        0.32        1.22      1.52 o 
   5  -7   6       37.72       28.09      3.45 o 
   6  -7   6       46.42       29.53      3.47 o 
   7  -7   6       15.05       11.71      2.59 o 
   8  -7   6       31.97       30.10      6.17 o 
  -7  -6   6        6.80        3.33      2.93 o 
  -6  -6   6        0.13        0.99      2.17 o 
  -5  -6   6      199.42      201.34      6.55 o 
  -4  -6   6       38.52       39.15      4.03 o 
  -3  -6   6      100.40      117.93      4.83 o 
  -2  -6   6       95.17       82.17      4.59 o 
  -1  -6   6        0.08        0.85      1.16 o 
   0  -6   6        1.65        7.20      2.04 o 
   1  -6   6      474.53      495.64      8.28 o 
   2  -6   6       17.25       29.67      3.20 o 
   3  -6   6        2.93        3.26      1.86 o 
   4  -6   6        0.97        1.59      1.74 o 
   5  -6   6      127.57      129.19      4.69 o 
   6  -6   6      566.34      604.96     12.28 o 
   7  -6   6        5.56        2.64      2.30 o 
   8  -6   6       57.16       56.61      6.53 o 
   9  -6   6       14.15       16.47      5.76 o 
  -8  -5   6        6.26        5.76      4.10 o 
  -7  -5   6        2.36        3.29      3.04 o 
  -6  -5   6        0.90        0.52      2.10 o 
  -5  -5   6       26.04       27.97      3.37 o 
  -4  -5   6       30.01       26.32      3.15 o 
  -3  -5   6       95.91      105.69      4.78 o 
  -2  -5   6      497.64      472.09     11.62 o 
  -1  -5   6       13.59       11.21      1.78 o 
   0  -5   6      171.53      148.85      3.62 o 
   1  -5   6        0.37        1.49      1.62 o 
   2  -5   6        0.13        2.94      2.09 o 
   3  -5   6       11.38       12.53      2.83 o 
   4  -5   6       25.54       20.57      2.76 o 
   5  -5   6      232.83      193.90      6.11 o 
   6  -5   6      162.15      170.44      5.28 o 
   7  -5   6       16.74       12.32      3.26 o 
   8  -5   6        0.00        0.21      2.14 o 
   9  -5   6       80.28       80.06      9.51 o 
  -8  -4   6        0.86        2.02      2.73 o 
  -7  -4   6        0.62        1.46      1.95 o 
  -6  -4   6       60.36       50.59      4.19 o 
  -5  -4   6        6.08        7.69      2.68 o 
  -4  -4   6       82.52       79.07      3.91 o 
  -3  -4   6      286.56      282.02      6.50 o 
  -2  -4   6      884.02      963.91     11.73 o 
  -1  -4   6      734.14      802.61     13.47 o 
   0  -4   6      241.67      284.36      6.12 o 
   1  -4   6      337.88      281.89      6.16 o 
   2  -4   6      126.18      179.24      4.60 o 
   3  -4   6      354.93      355.78      5.83 o 
   4  -4   6       68.41       66.71      3.56 o 
   5  -4   6      496.97      473.67      9.36 o 
   6  -4   6       25.89       22.16      2.76 o 
   7  -4   6       52.55       40.33      3.39 o 
   8  -4   6        2.52        2.70      3.02 o 
   9  -4   6      252.89      247.64      9.20 o 
  -9  -3   6        1.39        2.13      2.77 o 
  -8  -3   6        1.26        2.13      2.30 o 
  -7  -3   6        0.22        1.41      1.82 o 
  -6  -3   6       16.22       16.65      3.61 o 
  -5  -3   6       10.22        8.01      2.33 o 
  -4  -3   6       94.99      108.06      3.84 o 
  -3  -3   6      114.84      122.51      3.59 o 
  -2  -3   6       53.14       47.32      1.90 o 
  -1  -3   6      400.23      467.99      9.38 o 
   0  -3   6      589.23      578.12      9.83 o 
   1  -3   6     1920.34     1769.76     18.95 o 
   2  -3   6     1017.85      978.98     12.00 o 
   3  -3   6       33.80       26.64      1.89 o 
   4  -3   6       77.18       73.83      2.83 o 
   5  -3   6        0.68        1.09      1.03 o 
   6  -3   6      359.44      371.75      8.08 o 
   7  -3   6        7.68        2.52      2.15 o 
   8  -3   6       30.40       34.70      5.69 o 
   9  -3   6        1.84        1.29      2.98 o 
  -9  -2   6        3.05        1.97      2.71 o 
  -8  -2   6        0.27        1.08      1.82 o 
  -7  -2   6      226.18      241.91      7.73 o 
  -6  -2   6        8.57        6.75      3.11 o 
  -5  -2   6      791.46      865.91     14.65 o 
  -4  -2   6      235.83      273.58      5.10 o 
  -3  -2   6       27.60       39.10      2.03 o 
  -2  -2   6     1469.00     1527.70     20.80 o 
  -1  -2   6       21.41       19.26      1.43 o 
   0  -2   6      910.67      842.70      9.54 o 
   1  -2   6      279.62      251.08      3.85 o 
   2  -2   6      610.64      567.43      5.91 o 
   3  -2   6       90.06       94.64      3.06 o 
   4  -2   6       48.77       41.97      2.03 o 
   5  -2   6      208.07      225.73      4.21 o 
   6  -2   6       63.87       48.03      3.21 o 
   7  -2   6       12.26       16.44      2.52 o 
   8  -2   6      121.30      114.94      6.28 o 
   9  -2   6      179.13      199.68     11.08 o 
  -9  -1   6        0.52        1.62      2.79 o 
  -8  -1   6        0.68        1.53      2.07 o 
  -7  -1   6       71.51       77.21      4.98 o 
  -6  -1   6      100.90       94.18      4.57 o 
  -5  -1   6       38.13       33.14      3.20 o 
  -4  -1   6       12.77        9.73      1.85 o 
  -3  -1   6      393.69      375.79      5.98 o 
  -2  -1   6      859.41      789.50      5.09 o 
  -1  -1   6      347.31      300.20      4.52 o 
   0  -1   6      413.20      462.24     11.99 o 
   1  -1   6     1160.73     1068.28     11.29 o 
   2  -1   6       24.63       27.89      1.25 o 
   3  -1   6        1.18        0.77      0.68 o 
   4  -1   6        0.19        0.42      0.51 o 
   5  -1   6      784.75      817.78     17.33 o 
   6  -1   6      289.05      315.68     11.16 o 
   7  -1   6       45.17       46.34      6.18 o 
   8  -1   6      552.92      538.25     12.81 o 
   9  -1   6       19.93       23.29      6.00 o 
  -9   0   6        0.23        2.31      2.79 o 
  -8   0   6       54.98       54.50      4.86 o 
  -7   0   6      108.39      115.46      5.32 o 
  -6   0   6        4.02        3.49      2.11 o 
  -5   0   6      107.66      125.80      4.62 o 
  -4   0   6       22.24       23.01      2.11 o 
  -3   0   6     2262.20     2341.10     21.75 o 
  -2   0   6       51.64       45.56      1.35 o 
  -1   0   6        1.56        2.23      1.30 o 
   0   0   6     4597.84     4751.52     39.38 o 
   1   0   6     2804.41     3088.06     24.13 o 
   2   0   6     1169.99     1191.49     31.78 o 
   3   0   6       13.00       13.17      3.03 o 
   4   0   6      190.42      232.23      7.15 o 
   5   0   6       53.48       46.47      1.39 o 
   6   0   6      672.12      763.72     11.95 o 
   7   0   6       39.45       41.79      6.30 o 
   8   0   6        1.53        0.97      2.55 o 
   9   0   6       19.75       14.63      4.63 o 
  -9   1   6       47.73       56.21      5.84 o 
  -8   1   6       19.19       18.79      5.07 o 
  -7   1   6      231.73      242.48      7.78 o 
  -6   1   6       36.29       27.81      3.23 o 
  -5   1   6       14.34       11.78      1.69 o 
  -4   1   6       43.26       37.19      2.12 o 
  -3   1   6      509.35      550.61      4.64 o 
  -2   1   6        7.83       15.14      1.22 o 
  -1   1   6      327.16      289.55      3.21 o 
   0   1   6     2652.22     2851.90     11.91 o 
   1   1   6      870.96     1015.52      9.84 o 
   2   1   6     3889.64     4087.95     30.63 o 
   3   1   6     1690.61     1819.33     15.71 o 
   4   1   6        2.83        0.88      2.60 o 
   5   1   6        0.38        2.42      3.68 o 
   6   1   6       25.04       22.22      2.15 o 
   7   1   6       12.33        8.28      3.47 o 
   8   1   6       18.15       19.03      3.94 o 
   9   1   6        5.68        5.76      4.03 o 
  -9   2   6        9.34        4.45      4.06 o 
  -8   2   6       16.09       16.01      5.22 o 
  -7   2   6       84.50       84.99      5.71 o 
  -6   2   6      169.46      154.61      4.83 o 
  -5   2   6      257.68      265.51      5.86 o 
  -4   2   6       40.85       39.42      1.78 o 
  -3   2   6     1300.86     1369.05     13.81 o 
  -2   2   6     1314.39     1297.09     10.29 o 
  -1   2   6      274.05      276.51      4.83 o 
   0   2   6      380.12      407.08      6.05 o 
   1   2   6       59.79       44.88      1.50 o 
   2   2   6      255.38      307.97      6.26 o 
   3   2   6       25.72       26.34      2.78 o 
   4   2   6      106.78       98.44      5.35 o 
   5   2   6        3.47        1.76      0.88 o 
   6   2   6      165.31      156.14      7.10 o 
   7   2   6       42.82       42.92      5.12 o 
   8   2   6        7.87       10.13      4.08 o 
   9   2   6       87.73       86.16      8.90 o 
  -9   3   6        0.01        1.57      2.74 o 
  -8   3   6       91.47       94.79      6.90 o 
  -7   3   6       24.47       28.66      5.58 o 
  -6   3   6       42.08       40.47      3.64 o 
  -5   3   6      316.42      357.34      5.85 o 
  -4   3   6       10.50       16.10      1.53 o 
  -3   3   6     2536.91     2640.40     19.78 o 
  -2   3   6        0.94        0.47      0.65 o 
  -1   3   6      115.25      109.04      1.96 o 
   0   3   6        3.72       13.68      0.96 o 
   1   3   6      139.86      161.33      5.35 o 
   2   3   6        1.81        4.34      0.70 o 
   3   3   6      156.23      157.85      3.58 o 
   4   3   6        0.14        0.48      0.51 o 
   5   3   6       89.95       97.81      3.58 o 
   6   3   6       21.50       18.21      4.35 o 
   7   3   6       13.97       15.25      4.70 o 
   8   3   6       65.75       60.60      6.26 o 
  -9   4   6        5.00        3.92      3.22 o 
  -8   4   6      171.02      173.67      8.56 o 
  -7   4   6      332.34      367.81     10.52 o 
  -6   4   6       45.21       55.95      5.27 o 
  -5   4   6      361.68      395.74     10.64 o 
  -4   4   6       59.27       66.76      4.47 o 
  -3   4   6       17.15        9.20      1.11 o 
  -2   4   6       13.43       17.88      1.57 o 
  -1   4   6      151.90      126.56      2.84 o 
   0   4   6     1329.89     1350.95     18.92 o 
   1   4   6       60.65       31.78      1.39 o 
   2   4   6        6.84        7.44      1.06 o 
   3   4   6      381.51      416.64      5.85 o 
   4   4   6      608.82      637.72      9.29 o 
   5   4   6       56.82       57.26      3.53 o 
   6   4   6        0.79        0.87      1.37 o 
   7   4   6        1.22        3.37      2.63 o 
   8   4   6        1.26        1.94      2.66 o 
  -9   5   6       39.80       38.67      5.38 o 
  -8   5   6       27.99       23.34      5.04 o 
  -7   5   6      318.11      322.15     11.10 o 
  -6   5   6        3.00        4.46      4.02 o 
  -5   5   6       57.22       50.23      5.05 o 
  -4   5   6      219.73      199.17      6.62 o 
  -3   5   6       57.04       65.73      1.84 o 
  -2   5   6       31.36       31.56      1.98 o 
  -1   5   6      464.04      481.37      8.98 o 
   0   5   6       64.02       49.27      1.82 o 
   1   5   6       69.89       70.68      2.55 o 
   2   5   6      227.52      219.32      3.60 o 
   3   5   6        2.80        3.37      0.95 o 
   4   5   6      146.90      141.99      3.86 o 
   5   5   6        5.48        2.00      3.02 o 
   6   5   6       10.85       10.12      3.56 o 
   7   5   6       63.98       66.17      5.04 o 
   8   5   6       21.61       23.53      6.90 o 
  -9   6   6      143.46      140.28      7.88 o 
  -8   6   6        3.67        3.69      3.18 o 
  -7   6   6        4.33        4.33      3.06 o 
  -6   6   6      167.33      162.26      7.52 o 
  -5   6   6       82.70       78.19      5.54 o 
  -4   6   6      157.74      159.42      5.92 o 
  -3   6   6      629.93      653.73      8.98 o 
  -2   6   6      836.39      926.95     10.21 o 
  -1   6   6       14.84       24.45      1.59 o 
   0   6   6       32.64       51.73      2.00 o 
   1   6   6       58.76       59.12      1.82 o 
   2   6   6      308.11      305.85      5.19 o 
   3   6   6      318.99      292.29      6.41 o 
   4   6   6      256.88      256.99      6.05 o 
   5   6   6        6.52        7.15      2.80 o 
   6   6   6       10.02        9.18      6.62 o 
   7   6   6      116.47      110.61     12.86 o 
  -8   7   6        7.08        1.39      3.89 o 
  -7   7   6      108.95       93.90      7.01 o 
  -6   7   6      192.96      197.68      7.46 o 
  -5   7   6        0.20        1.93      2.37 o 
  -4   7   6      160.49      146.23      6.10 o 
  -3   7   6      181.30      184.64      3.63 o 
  -2   7   6       26.00       19.64      1.69 o 
  -1   7   6      143.09      131.86      2.82 o 
   0   7   6       76.09       76.76      2.14 o 
   1   7   6        0.13        0.49      0.54 o 
   2   7   6      693.45      760.77     11.91 o 
   3   7   6      563.40      527.66      9.97 o 
   4   7   6       51.85       62.48      4.26 o 
   5   7   6       53.83       64.20      8.59 o 
   6   7   6       14.97        9.01      5.94 o 
   7   7   6        1.22        2.34      5.02 o 
  -8   8   6        0.10        1.56      2.52 o 
  -7   8   6       95.23       94.47      7.78 o 
  -6   8   6       97.83       96.97      6.08 o 
  -5   8   6       50.88       39.62      4.48 o 
  -4   8   6       84.94       64.19      4.56 o 
  -3   8   6      203.48      141.61      3.87 o 
  -2   8   6        3.99        0.47      1.10 o 
  -1   8   6        2.99        1.08      1.16 o 
   0   8   6      255.94      253.14      6.83 o 
   1   8   6        0.30        2.36      1.93 o 
   2   8   6      226.50      250.91      7.82 o 
   3   8   6      180.04      195.16      7.29 o 
   4   8   6        8.53        8.19      3.64 o 
   5   8   6      104.83       96.76     10.29 o 
   6   8   6       84.70       88.81     10.73 o 
  -7   9   6       86.00       84.89      5.74 o 
  -6   9   6       20.05       17.60      4.15 o 
  -5   9   6      218.59      205.16      7.40 o 
  -4   9   6        3.80        1.82      1.77 o 
  -3   9   6      238.60      263.51      8.07 o 
  -2   9   6       11.08       12.43      2.61 o 
  -1   9   6        6.03        3.25      1.79 o 
   0   9   6        0.62        0.61      1.52 o 
   1   9   6       63.06       67.69      5.17 o 
   2   9   6        4.86        3.81      3.04 o 
   3   9   6        0.10        0.72      1.46 o 
   4   9   6       15.95       10.61      6.34 o 
   5   9   6      109.83      106.26     11.07 o 
  -7  10   6        5.33        5.13      3.88 o 
  -6  10   6        0.93        0.45      1.60 o 
  -5  10   6       80.76       74.98      5.35 o 
  -4  10   6      132.98      129.61      8.95 o 
  -3  10   6        3.85        3.42      5.14 o 
  -2  10   6       75.51       59.03      4.87 o 
  -1  10   6        2.23        1.10      2.16 o 
   0  10   6      677.67      666.82     28.44 o 
   1  10   6       13.53       15.13      4.48 o 
   2  10   6       24.00       27.55      4.20 o 
   3  10   6        7.45        3.40      2.21 o 
   4  10   6        0.06        0.84      4.05 o 
  -6  11   6       11.70        9.53      5.62 o 
  -5  11   6       20.13       32.03      6.68 o 
  -4  11   6      100.59       82.33      7.04 o 
  -3  11   6       40.69       34.26      7.90 o 
  -2  11   6       16.22       15.46      5.58 o 
  -1  11   6      141.86      153.55      8.01 o 
   0  11   6       33.40       26.82      3.77 o 
   1  11   6       17.60       19.29      4.29 o 
   2  11   6      116.14      113.76      6.75 o 
   3  11   6        1.21        3.42      5.54 o 
  -4  12   6        9.74        5.67      5.72 o 
  -3  12   6        0.29        2.01      3.43 o 
  -2  12   6        0.02        2.53      2.05 o 
  -1  12   6        1.10        1.10      3.28 o 
   0  12   6        4.09        1.69      2.61 o 
   1  12   6        4.26        6.32      3.64 o 
   2  12   6       50.67       55.92      5.44 o 
  -1 -12   7        0.91        2.76      3.03 o 
   0 -12   7        5.20        2.85      3.63 o 
   1 -12   7        2.62        1.52      2.17 o 
   2 -12   7       39.41       39.80      5.07 o 
   3 -12   7        0.32        2.34      2.03 o 
   4 -12   7       19.28       17.70      4.79 o 
  -3 -11   7        7.09        4.91      4.79 o 
  -2 -11   7       82.46       80.90      6.86 o 
  -1 -11   7      219.33      197.85      8.49 o 
   0 -11   7       16.79       19.27      4.17 o 
   1 -11   7        8.90       22.08      4.71 o 
   2 -11   7       50.16       61.39      4.32 o 
   3 -11   7       47.92       46.03      3.94 o 
   4 -11   7        0.86        2.29      1.41 o 
   5 -11   7        2.69        2.00      1.47 o 
  -4 -10   7       51.04       44.29      7.21 o 
  -3 -10   7        0.14        1.39      2.17 o 
  -2 -10   7      127.53      130.33      7.01 o 
  -1 -10   7       44.93       41.25      4.51 o 
   0 -10   7      438.47      455.15      9.89 o 
   1 -10   7      138.89      129.00      5.29 o 
   2 -10   7       26.51       15.24      2.49 o 
   3 -10   7        1.38        2.11      1.52 o 
   4 -10   7       56.63       43.81      3.57 o 
   5 -10   7        2.59        2.40      1.77 o 
   6 -10   7        0.64        1.98      1.64 o 
  -5  -9   7       11.39       17.94      6.89 o 
  -4  -9   7        0.01        0.83      2.22 o 
  -3  -9   7        0.66        1.07      1.54 o 
  -2  -9   7       34.40       27.03      4.03 o 
  -1  -9   7        5.88        3.33      2.14 o 
   0  -9   7        1.24        2.14      1.66 o 
   1  -9   7       35.78       34.89      3.24 o 
   2  -9   7      226.21      201.63      5.74 o 
   3  -9   7       44.88       42.65      4.05 o 
   4  -9   7       95.26       62.79      4.93 o 
   5  -9   7       11.95        8.87      3.45 o 
   6  -9   7        0.86        1.39      1.94 o 
   7  -9   7        0.01        1.22      2.30 o 
  -6  -8   7        3.74        4.07      3.98 o 
  -5  -8   7        5.13        2.51      2.55 o 
  -4  -8   7        1.64        3.10      2.75 o 
  -3  -8   7       60.54       66.16      4.35 o 
  -2  -8   7      541.15      618.83     12.20 o 
  -1  -8   7      122.50      147.10      4.84 o 
   0  -8   7       16.57       12.86      2.37 o 
   1  -8   7        0.04        0.96      1.53 o 
   2  -8   7        2.05       12.09      2.70 o 
   3  -8   7       53.16       46.49      3.71 o 
   4  -8   7      245.90      200.92      6.25 o 
   5  -8   7       94.29       86.15      4.55 o 
   6  -8   7        6.45        3.36      2.58 o 
   7  -8   7        0.06        0.57      1.57 o 
  -7  -7   7       21.06       16.39      3.94 o 
  -6  -7   7        6.86        5.41      3.13 o 
  -5  -7   7        0.29        1.96      1.93 o 
  -4  -7   7      183.74      199.37      6.56 o 
  -3  -7   7      245.80      254.67     10.29 o 
  -2  -7   7        6.37        9.66      2.44 o 
  -1  -7   7        2.59        1.82      1.85 o 
   0  -7   7        1.27        1.48      1.54 o 
   1  -7   7       38.50       51.33      3.34 o 
   2  -7   7      125.81      120.97      4.39 o 
   3  -7   7      144.41      133.10      4.81 o 
   4  -7   7       69.76       62.16      4.02 o 
   5  -7   7       74.09       90.21      4.29 o 
   6  -7   7       80.39       70.93      4.11 o 
   7  -7   7        2.43        0.86      1.69 o 
   8  -7   7        0.03       -0.14      2.02 o 
  -7  -6   7        0.52        2.83      2.71 o 
  -6  -6   7       27.44       29.12      4.03 o 
  -5  -6   7       43.50       45.59      4.38 o 
  -4  -6   7       31.27       27.05      3.18 o 
  -3  -6   7      166.98      151.92      5.61 o 
  -2  -6   7       79.51       73.14      3.72 o 
  -1  -6   7      346.86      342.97      7.23 o 
   0  -6   7       61.24       72.70      3.97 o 
   1  -6   7      114.76      111.60      4.80 o 
   2  -6   7      215.59      252.01      6.31 o 
   3  -6   7       50.61       45.19      3.47 o 
   4  -6   7       39.80       38.64      3.44 o 
   5  -6   7       45.36       35.71      3.36 o 
   6  -6   7       17.97       20.02      3.17 o 
   7  -6   7      317.68      284.00      7.90 o 
   8  -6   7        1.09        0.46      2.44 o 
  -8  -5   7       35.83       28.36      4.78 o 
  -7  -5   7       22.08       19.81      4.70 o 
  -6  -5   7        0.17        0.84      1.83 o 
  -5  -5   7       23.28       24.82      4.15 o 
  -4  -5   7       96.98       89.47      4.10 o 
  -3  -5   7      108.25      104.02      4.12 o 
  -2  -5   7        2.97        3.67      1.54 o 
  -1  -5   7       16.57       16.37      1.97 o 
   0  -5   7      176.15      204.29      4.27 o 
   1  -5   7      601.62      588.98     13.18 o 
   2  -5   7       31.86       31.38      3.69 o 
   3  -5   7      138.93      138.14      4.20 o 
   4  -5   7      246.42      208.41      5.26 o 
   5  -5   7      306.50      346.13      7.83 o 
   6  -5   7      126.87      114.98      4.58 o 
   7  -5   7       24.20       20.92      4.80 o 
   8  -5   7       31.63       28.87      5.14 o 
  -8  -4   7        2.46        1.73      2.91 o 
  -7  -4   7        0.44        1.49      2.13 o 
  -6  -4   7        1.29        1.61      2.09 o 
  -5  -4   7        9.25       10.51      2.94 o 
  -4  -4   7       79.70       72.87      3.88 o 
  -3  -4   7      230.87      241.08      7.28 o 
  -2  -4   7       38.30       40.83      2.19 o 
  -1  -4   7      843.09      828.04     12.43 o 
   0  -4   7       21.41       18.16      1.74 o 
   1  -4   7      233.65      232.63      4.54 o 
   2  -4   7       72.85       72.82      3.66 o 
   3  -4   7        4.12        2.22      2.11 o 
   4  -4   7      615.11      605.68     10.71 o 
   5  -4   7       12.91       13.67      2.40 o 
   6  -4   7       20.77       19.79      2.62 o 
   7  -4   7        1.24        1.41      1.84 o 
   8  -4   7       10.53       12.83      4.32 o 
   9  -4   7       20.61       22.97      5.34 o 
  -8  -3   7       73.68       71.50      7.96 o 
  -7  -3   7      230.68      236.28      7.87 o 
  -6  -3   7      154.19      161.19      6.46 o 
  -5  -3   7       30.02       24.98      3.41 o 
  -4  -3   7      561.74      617.53     10.83 o 
  -3  -3   7      310.21      300.60      5.04 o 
  -2  -3   7       25.80       29.56      1.70 o 
  -1  -3   7      101.10      123.55      3.40 o 
   0  -3   7       34.87       26.79      1.89 o 
   1  -3   7        6.63        0.52      0.89 o 
   2  -3   7       25.66       28.80      2.13 o 
   3  -3   7      422.10      402.28      7.04 o 
   4  -3   7      562.61      547.01     16.41 o 
   5  -3   7        5.02        8.71      1.82 o 
   6  -3   7      514.83      561.94      7.96 o 
   7  -3   7      107.90      118.37      6.72 o 
   8  -3   7       20.77       20.43      4.12 o 
   9  -3   7      299.00      366.32     12.37 o 
  -9  -2   7        0.13        2.18      3.19 o 
  -8  -2   7        1.97        1.75      2.32 o 
  -7  -2   7       12.17       12.64      3.06 o 
  -6  -2   7       33.86       32.39      3.48 o 
  -5  -2   7      131.71      136.98      4.81 o 
  -4  -2   7      218.88      223.87      4.46 o 
  -3  -2   7      714.22      739.22      8.33 o 
  -2  -2   7       98.19      110.27      4.80 o 
  -1  -2   7     1107.54     1191.54     31.58 o 
   0  -2   7      549.72      445.75      6.18 o 
   1  -2   7       27.73       36.20      1.59 o 
   2  -2   7       89.96       80.64      2.12 o 
   3  -2   7      629.35      684.56      7.11 o 
   4  -2   7       20.29       16.97      1.57 o 
   5  -2   7      241.43      286.03      5.36 o 
   6  -2   7      751.48      742.11     17.45 o 
   7  -2   7       85.50       97.21      6.87 o 
   8  -2   7      262.46      268.71     10.90 o 
   9  -2   7       25.83       25.15      5.67 o 
  -9  -1   7       49.74       60.88      9.06 o 
  -8  -1   7       20.99       16.35      3.23 o 
  -7  -1   7        0.51        1.15      1.83 o 
  -6  -1   7      328.90      328.54      8.14 o 
  -5  -1   7       56.51       52.63      3.81 o 
  -4  -1   7       63.67       61.44      2.52 o 
  -3  -1   7       61.58       71.12      2.73 o 
  -2  -1   7     2172.01     2436.25     22.94 o 
  -1  -1   7      634.12      708.34     13.25 o 
   0  -1   7      175.95      252.15      3.81 o 
   1  -1   7      384.83      312.68      4.69 o 
   2  -1   7      345.25      362.46      5.21 o 
   3  -1   7       14.03       16.07      1.07 o 
   4  -1   7      282.40      338.02      5.99 o 
   5  -1   7       19.55       22.07      1.09 o 
   6  -1   7       14.44        7.10      4.49 o 
   7  -1   7      241.28      224.59     10.66 o 
   8  -1   7      332.63      336.55     13.29 o 
   9  -1   7       10.09        7.14      5.91 o 
  -9   0   7       23.42       11.36      6.13 o 
  -8   0   7        1.83        2.51      2.49 o 
  -7   0   7       46.91       40.00      4.06 o 
  -6   0   7        2.34        2.42      1.85 o 
  -5   0   7        1.67        0.97      1.04 o 
  -4   0   7       37.40       34.76      2.18 o 
  -3   0   7      221.61      217.08      3.83 o 
  -2   0   7      867.75      897.88     10.94 o 
  -1   0   7      334.38      320.25      6.16 o 
   0   0   7     1641.54     1814.69     19.31 o 
   1   0   7      983.17     1037.22     10.58 o 
   2   0   7      160.56      137.22      2.85 o 
   3   0   7       27.68       30.71      3.79 o 
   4   0   7      341.75      362.30      9.75 o 
   5   0   7        7.66       13.25      4.30 o 
   6   0   7      175.15      204.00      8.13 o 
   7   0   7      154.91      140.10      7.60 o 
   8   0   7        6.89        8.33      4.83 o 
   9   0   7        1.48        4.68      4.50 o 
  -9   1   7        2.55        1.61      2.74 o 
  -8   1   7        2.18        0.76      3.25 o 
  -7   1   7      101.20      115.67      5.18 o 
  -6   1   7       43.61       48.38      3.81 o 
  -5   1   7       22.42       22.29      2.56 o 
  -4   1   7     1039.96     1096.22     15.79 o 
  -3   1   7        4.45        8.61      1.26 o 
  -2   1   7       10.90        9.13      0.96 o 
  -1   1   7       28.76       39.60      1.29 o 
   0   1   7      380.79      457.57      5.30 o 
   1   1   7      139.46      130.79      2.66 o 
   2   1   7       18.89       13.43      2.30 o 
   3   1   7       47.53       68.01      4.10 o 
   4   1   7      223.79      235.60      7.03 o 
   5   1   7       84.40       78.04      5.89 o 
   6   1   7       32.71       37.63      4.71 o 
   7   1   7        0.03        2.16      2.32 o 
   8   1   7       62.85       66.30      6.70 o 
   9   1   7       67.56       88.74      6.76 o 
  -9   2   7       12.04        6.21      5.96 o 
  -8   2   7      110.23      108.19      7.49 o 
  -7   2   7       32.84       33.39      5.09 o 
  -6   2   7      298.54      331.71      7.35 o 
  -5   2   7      489.72      514.56      8.11 o 
  -4   2   7      801.10      874.61      9.08 o 
  -3   2   7       72.26       72.73      2.07 o 
  -2   2   7       51.98       37.15      1.58 o 
  -1   2   7        4.64        1.57      0.93 o 
   0   2   7      108.65      114.95      2.54 o 
   1   2   7      393.10      395.02      9.86 o 
   2   2   7       24.25       33.98      1.37 o 
   3   2   7       69.67       65.87      5.22 o 
   4   2   7      392.67      402.57     10.77 o 
   5   2   7       76.24       65.71      5.40 o 
   6   2   7        9.88       11.17      3.73 o 
   7   2   7        1.35        2.50      2.47 o 
   8   2   7        0.55        3.13      1.77 o 
  -9   3   7        0.08        0.72      2.65 o 
  -8   3   7       37.13       33.23      5.53 o 
  -7   3   7       92.10      105.81      6.46 o 
  -6   3   7        1.62        1.83      2.42 o 
  -5   3   7      296.97      311.78      5.54 o 
  -4   3   7        4.07        5.44      1.03 o 
  -3   3   7       31.42       25.48      1.63 o 
  -2   3   7      156.68      145.39      3.00 o 
  -1   3   7       90.51       79.27      2.20 o 
   0   3   7      365.42      304.87      4.83 o 
   1   3   7      845.37      900.60     13.97 o 
   2   3   7        2.49        5.10      0.98 o 
   3   3   7        4.53        1.34      1.82 o 
   4   3   7      181.22      158.10      7.51 o 
   5   3   7      287.17      282.82     13.07 o 
   6   3   7        0.14        0.61      1.96 o 
   7   3   7       23.50       20.13      3.79 o 
   8   3   7       71.36       75.02      6.47 o 
  -9   4   7       67.03       62.30      6.33 o 
  -8   4   7        2.49        1.76      2.97 o 
  -7   4   7       63.56       76.47      5.63 o 
  -6   4   7       57.32       64.64      5.91 o 
  -5   4   7      344.06      333.93      8.88 o 
  -4   4   7       49.42       55.78      1.37 o 
  -3   4   7       53.03       73.34      2.11 o 
  -2   4   7       27.19       39.79      1.81 o 
  -1   4   7       19.65       20.55      2.09 o 
   0   4   7      314.38      283.05      4.00 o 
   1   4   7       38.17       48.42      1.77 o 
   2   4   7       74.74       59.44      2.01 o 
   3   4   7        8.56        7.16      1.25 o 
   4   4   7        6.48        1.47      1.65 o 
   5   4   7      150.66      151.80      8.23 o 
   6   4   7        3.10        5.90      2.71 o 
   7   4   7       38.24       35.38      4.59 o 
   8   4   7        1.14        2.43      3.09 o 
  -9   5   7       15.82       17.52      4.07 o 
  -8   5   7       43.78       36.86      5.30 o 
  -7   5   7        4.66        3.73      2.80 o 
  -6   5   7       18.81       19.39      4.00 o 
  -5   5   7       15.23       10.78      4.13 o 
  -4   5   7      350.08      342.87      9.36 o 
  -3   5   7        0.05        0.54      0.65 o 
  -2   5   7       21.90       21.25      1.68 o 
  -1   5   7       45.63       63.58      2.72 o 
   0   5   7      417.20      436.08      6.37 o 
   1   5   7      350.27      321.99      8.30 o 
   2   5   7      735.88      753.83     12.11 o 
   3   5   7      248.94      256.89      9.70 o 
   4   5   7       32.83       25.44      2.33 o 
   5   5   7       16.71       20.16      3.79 o 
   6   5   7      128.04      130.63      6.81 o 
   7   5   7      182.80      169.44     10.54 o 
  -8   6   7       81.06       91.39      7.63 o 
  -7   6   7        8.78        9.11      3.44 o 
  -6   6   7      286.86      296.42      8.98 o 
  -5   6   7        0.86        1.60      1.40 o 
  -4   6   7       13.76       11.08      2.60 o 
  -3   6   7        0.39        1.59      0.88 o 
  -2   6   7      145.44      140.16      4.14 o 
  -1   6   7       36.11       39.02      1.93 o 
   0   6   7        0.30        1.36      1.02 o 
   1   6   7      348.82      327.74      6.38 o 
   2   6   7       57.86       51.49      2.44 o 
   3   6   7      397.44      412.59      7.44 o 
   4   6   7        2.30        5.38      4.28 o 
   5   6   7       40.22       40.29      8.39 o 
   6   6   7       52.22       52.38      8.25 o 
   7   6   7       32.13       27.72      9.08 o 
  -8   7   7      146.58      127.94      7.25 o 
  -7   7   7      110.13      107.14      6.91 o 
  -6   7   7       27.85       19.58      5.31 o 
  -5   7   7      170.71      156.89      6.76 o 
  -4   7   7       29.71       37.71      3.84 o 
  -3   7   7      176.78      183.42      3.93 o 
  -2   7   7        0.04        0.20      0.97 o 
  -1   7   7        0.02        0.82      0.72 o 
   0   7   7      612.59      630.33      8.11 o 
   1   7   7      131.72      124.05      5.81 o 
   2   7   7       34.99       34.95      3.92 o 
   3   7   7      258.96      246.96      6.91 o 
   4   7   7       17.03       20.11      5.17 o 
   5   7   7      208.96      191.21     10.67 o 
   6   7   7      133.65      141.35     10.49 o 
  -8   8   7       20.15       18.59      4.43 o 
  -7   8   7       79.28       77.34      6.13 o 
  -6   8   7      108.63      100.51      6.46 o 
  -5   8   7       64.32       63.65      4.88 o 
  -4   8   7       22.93       33.29      3.35 o 
  -3   8   7      311.03      303.74      7.24 o 
  -2   8   7       12.32        6.22      1.89 o 
  -1   8   7      260.51      258.38      9.42 o 
   0   8   7      153.11      157.95      6.26 o 
   1   8   7       46.72       42.12      4.02 o 
   2   8   7      159.28      133.81      5.54 o 
   3   8   7       37.02       38.31      3.91 o 
   4   8   7       27.23       32.98      6.16 o 
   5   8   7      395.64      440.20     17.51 o 
   6   8   7      197.56      172.79     11.99 o 
  -7   9   7        2.05        3.54      3.49 o 
  -6   9   7        3.51        3.62      3.19 o 
  -5   9   7       10.76       15.24      3.26 o 
  -4   9   7       29.85       23.20      4.07 o 
  -3   9   7       11.21        7.80      2.96 o 
  -2   9   7      643.49      604.58     13.04 o 
  -1   9   7        0.00        1.04      0.89 o 
   0   9   7       22.83       20.14      3.58 o 
   1   9   7       48.48       65.10      5.81 o 
   2   9   7       43.11       37.81      3.65 o 
   3   9   7        2.46        3.47      2.75 o 
   4   9   7       81.81       74.40      8.23 o 
   5   9   7        7.91        3.57      4.31 o 
  -6  10   7       58.74       64.97      6.64 o 
  -5  10   7        0.15        1.74      3.59 o 
  -4  10   7       12.34       20.87      5.70 o 
  -3  10   7       42.64       36.79      6.99 o 
  -2  10   7        0.88        0.44      2.88 o 
  -1  10   7       43.44       41.74      4.18 o 
   0  10   7       32.49       20.41      3.68 o 
   1  10   7        1.56        1.80      1.66 o 
   2  10   7        5.22        2.49      2.73 o 
   3  10   7        0.05        2.97      4.80 o 
   4  10   7       19.14       14.78      5.00 o 
  -5  11   7       30.85       42.33      6.34 o 
  -4  11   7       93.70      101.68      8.12 o 
  -3  11   7        1.21        2.24      3.31 o 
  -2  11   7        1.96        1.59      1.34 o 
  -1  11   7       16.44       19.55      7.15 o 
   0  11   7       78.44       74.16      5.53 o 
   1  11   7       16.99       12.04      3.21 o 
   2  11   7        9.40        9.96      3.76 o 
   3  11   7        1.67        0.47      4.39 o 
  -4  12   7       17.45       23.92      5.78 o 
  -3  12   7       26.44       37.89      5.75 o 
  -2  12   7        6.68        3.00      5.61 o 
  -1  12   7       19.05        7.90      4.05 o 
   0  12   7       33.95       28.74      6.69 o 
   1  12   7      144.12      159.93      8.34 o 
   0 -12   8      100.38      124.60      8.22 o 
   1 -12   8       10.24        4.46      3.58 o 
   2 -12   8        2.78        1.92      2.22 o 
   3 -12   8        8.44        8.15      4.54 o 
  -3 -11   8       70.49       73.59     10.55 o 
  -2 -11   8       72.34       74.32      6.13 o 
  -1 -11   8       30.53       30.29      5.25 o 
   0 -11   8        1.03        0.77      1.94 o 
   1 -11   8       73.29       68.14      3.97 o 
   2 -11   8      238.59      202.53      6.33 o 
   3 -11   8       28.76       29.65      3.28 o 
   4 -11   8       18.45       31.81      3.88 o 
   5 -11   8        5.10       12.03      2.97 o 
  -4 -10   8       44.39       49.98      8.16 o 
  -3 -10   8        0.36       -1.84      4.36 o 
  -2 -10   8        3.09        1.63      2.45 o 
  -1 -10   8       12.83       10.37      3.60 o 
   0 -10   8       55.14       52.46      4.27 o 
   1 -10   8       54.45       61.82      4.30 o 
   2 -10   8        0.85        1.89      1.95 o 
   3 -10   8        1.71        2.09      1.45 o 
   4 -10   8        1.66        1.04      1.54 o 
   5 -10   8        1.84        1.26      1.28 o 
   6 -10   8       33.22       40.17      4.19 o 
  -5  -9   8       38.91       39.39      7.40 o 
  -4  -9   8       63.59       55.54      5.39 o 
  -3  -9   8      139.36      139.78      5.72 o 
  -2  -9   8       11.53        8.33      3.09 o 
  -1  -9   8        1.01        1.40      1.87 o 
   0  -9   8        0.02        0.77      1.37 o 
   1  -9   8       16.87       14.89      2.97 o 
   2  -9   8      268.45      253.38      6.93 o 
   3  -9   8       29.15       27.02      3.76 o 
   4  -9   8       11.63       14.22      2.86 o 
   5  -9   8        6.67        8.88      2.92 o 
   6  -9   8       37.91       45.67      4.45 o 
  -6  -8   8       10.17        9.61      4.84 o 
  -5  -8   8       75.72       83.62      7.04 o 
  -4  -8   8       79.70       82.85      4.68 o 
  -3  -8   8       40.20       40.68      4.01 o 
  -2  -8   8       81.55       83.90      5.49 o 
  -1  -8   8       37.00       31.46      3.40 o 
   0  -8   8       16.50       14.44      2.86 o 
   1  -8   8      163.26      143.03      5.10 o 
   2  -8   8       33.44       27.38      3.29 o 
   3  -8   8       24.65       29.84      3.44 o 
   4  -8   8       91.22       75.95      4.41 o 
   5  -8   8        9.10       10.59      2.90 o 
   6  -8   8       32.71       29.68      3.89 o 
   7  -8   8        1.61        2.35      1.80 o 
  -6  -7   8        7.66        3.38      4.55 o 
  -5  -7   8       20.78       27.05      5.50 o 
  -4  -7   8       91.95       78.06      4.87 o 
  -3  -7   8       62.62       72.68      4.07 o 
  -2  -7   8       46.53       40.16      3.61 o 
  -1  -7   8       83.78       87.32      5.37 o 
   0  -7   8       46.63       40.48      3.24 o 
   1  -7   8        1.27        0.65      1.52 o 
   2  -7   8      409.47      416.08      8.35 o 
   3  -7   8       93.82       88.94      4.14 o 
   4  -7   8      218.00      199.15      5.55 o 
   5  -7   8      305.00      260.97      6.50 o 
   6  -7   8        1.01        4.87      3.12 o 
   7  -7   8        2.99        2.55      3.67 o 
   8  -7   8        0.02        0.81      2.74 o 
  -7  -6   8        5.10        4.29      2.61 o 
  -6  -6   8       27.27       25.16      6.07 o 
  -5  -6   8      260.48      282.70      7.78 o 
  -4  -6   8       14.04       17.36      3.86 o 
  -3  -6   8      619.27      657.31      9.71 o 
  -2  -6   8      202.86      223.45      5.66 o 
  -1  -6   8      128.16      120.36      4.30 o 
   0  -6   8       20.77       25.82      3.02 o 
   1  -6   8       10.42        9.10      1.87 o 
   2  -6   8        8.03       10.98      2.49 o 
   3  -6   8      371.44      381.16      7.29 o 
   4  -6   8       14.18       16.54      3.19 o 
   5  -6   8       17.25       25.49      3.37 o 
   6  -6   8       21.59       29.11      3.55 o 
   7  -6   8       33.30       35.86      6.21 o 
   8  -6   8       22.38       19.57      4.36 o 
  -7  -5   8        2.78        3.38      3.55 o 
  -6  -5   8      203.84      203.11     14.40 o 
  -5  -5   8       86.22       83.44      5.54 o 
  -4  -5   8       39.02       37.11      3.53 o 
  -3  -5   8       26.07       19.67      3.48 o 
  -2  -5   8       28.11       26.66      2.12 o 
  -1  -5   8        0.20        0.75      0.76 o 
   0  -5   8       32.16       30.45      2.17 o 
   1  -5   8     1016.05     1034.76     13.35 o 
   2  -5   8      134.34      111.97      4.12 o 
   3  -5   8      237.29      240.83      6.15 o 
   4  -5   8        6.17       11.32      2.39 o 
   5  -5   8       24.72       25.57      2.77 o 
   6  -5   8      100.47      128.77      4.94 o 
   7  -5   8       11.62       10.06      4.39 o 
   8  -5   8        6.97        4.21      3.70 o 
  -8  -4   8        0.07        1.99      3.02 o 
  -7  -4   8        0.01        0.46      2.56 o 
  -6  -4   8       34.59       40.53      4.11 o 
  -5  -4   8        9.28        4.08      2.78 o 
  -4  -4   8        3.28        2.02      1.47 o 
  -3  -4   8      209.66      220.03      3.79 o 
  -2  -4   8       17.51       17.39      1.90 o 
  -1  -4   8      269.25      289.80      6.44 o 
   0  -4   8      116.05      121.45      4.54 o 
   1  -4   8      197.80      209.15      4.36 o 
   2  -4   8     1438.13     1497.03     29.86 o 
   3  -4   8      422.82      391.66      8.94 o 
   4  -4   8      930.14      962.23     11.49 o 
   5  -4   8       73.11       72.65      3.59 o 
   6  -4   8        0.32        0.79      1.39 o 
   7  -4   8      190.84      204.83      8.87 o 
   8  -4   8       15.13       12.22      4.72 o 
  -8  -3   8       38.48       31.23      5.62 o 
  -7  -3   8       70.37       64.30      5.86 o 
  -6  -3   8      210.08      228.31      6.98 o 
  -5  -3   8      155.14      158.74      5.47 o 
  -4  -3   8       94.44       97.50      2.96 o 
  -3  -3   8      357.77      370.62      5.45 o 
  -2  -3   8        0.50        0.66      0.75 o 
  -1  -3   8       49.75       37.55      2.04 o 
   0  -3   8       15.87       23.30      1.87 o 
   1  -3   8      210.33      216.35      4.97 o 
   2  -3   8       25.46       24.88      1.91 o 
   3  -3   8       77.04       92.70      2.95 o 
   4  -3   8     2824.89     2933.11     34.87 o 
   5  -3   8        4.87        2.82      1.71 o 
   6  -3   8     1018.54     1029.55     22.51 o 
   7  -3   8      115.06      117.98      6.73 o 
   8  -3   8        2.25        2.63      2.70 o 
  -8  -2   8      185.37      178.96     12.09 o 
  -7  -2   8       95.72       95.58      6.67 o 
  -6  -2   8       86.76       88.32      4.51 o 
  -5  -2   8      163.03      182.16      7.60 o 
  -4  -2   8      732.17      786.72     11.11 o 
  -3  -2   8      443.32      445.69      5.52 o 
  -2  -2   8      138.96      151.65      5.76 o 
  -1  -2   8      673.73      657.68      9.32 o 
   0  -2   8      471.42      527.00      6.74 o 
   1  -2   8        5.28        0.59      0.74 o 
   2  -2   8       36.92       48.18      2.17 o 
   3  -2   8       40.20       29.65      1.69 o 
   4  -2   8      104.00      109.22      2.55 o 
   5  -2   8     1488.94     1460.45     14.25 o 
   6  -2   8      707.05      802.26     31.57 o 
   7  -2   8       44.56       39.45      6.09 o 
   8  -2   8        1.04        3.07      3.10 o 
   9  -2   8      118.29      107.66      7.43 o 
  -9  -1   8        0.84        0.34      4.75 o 
  -8  -1   8        9.29       11.77      5.72 o 
  -7  -1   8        0.70        1.13      1.61 o 
  -6  -1   8        0.20       -0.02      1.75 o 
  -5  -1   8       19.32       16.44      2.61 o 
  -4  -1   8       89.86      100.77      3.59 o 
  -3  -1   8        5.79        5.85      2.71 o 
  -2  -1   8      289.31      281.63      7.99 o 
  -1  -1   8      144.57      154.87      5.25 o 
   0  -1   8       85.83      128.78      2.60 o 
   1  -1   8      640.22      695.30     10.52 o 
   2  -1   8      246.51      188.08      5.32 o 
   3  -1   8        0.30        0.68      0.43 o 
   4  -1   8      259.64      286.30      8.79 o 
   5  -1   8      190.65      145.45      6.27 o 
   6  -1   8      228.15      239.83      9.33 o 
   7  -1   8       56.73       44.80      5.36 o 
   8  -1   8       12.07       11.80      4.44 o 
   9  -1   8      151.67      166.41     10.09 o 
  -9   0   8      186.00      207.71     13.98 o 
  -8   0   8       11.32       10.60      6.07 o 
  -7   0   8       39.80       43.16      3.76 o 
  -6   0   8       12.38        7.83      2.25 o 
  -5   0   8        3.89        1.01      1.73 o 
  -4   0   8       41.63       41.10      2.02 o 
  -3   0   8      107.73      119.28      2.30 o 
  -2   0   8       18.18       14.32      3.84 o 
  -1   0   8      456.48      429.45      9.42 o 
   0   0   8      108.30      107.82      2.53 o 
   1   0   8      766.24      748.71     13.03 o 
   2   0   8       10.77       13.12      0.96 o 
   3   0   8        5.30        2.10      2.54 o 
   4   0   8      525.75      576.72     13.07 o 
   5   0   8       11.30       20.69      4.30 o 
   6   0   8      465.74      493.17     13.50 o 
   7   0   8      132.05      149.46      9.28 o 
   8   0   8      560.98      531.97     13.72 o 
  -9   1   8       20.18       16.36      6.95 o 
  -8   1   8       14.78       12.57      7.04 o 
  -7   1   8      137.10      126.19      6.33 o 
  -6   1   8        5.65        6.54      2.42 o 
  -5   1   8       43.49       47.86      2.85 o 
  -4   1   8       49.29       44.81      2.09 o 
  -3   1   8      347.39      321.36      4.72 o 
  -2   1   8        0.21        0.81      1.20 o 
  -1   1   8        6.88       13.93      1.19 o 
   0   1   8       65.52       73.10      1.98 o 
   1   1   8       28.01       33.39      1.75 o 
   2   1   8      279.54      254.37      6.72 o 
   3   1   8      224.99      239.23      7.24 o 
   4   1   8      174.89      183.89      6.46 o 
   5   1   8       44.53       52.00      4.60 o 
   6   1   8        6.80        7.06      3.23 o 
   7   1   8       69.80       63.64      5.82 o 
   8   1   8       94.37       87.43      7.34 o 
  -9   2   8       68.86       66.95     10.50 o 
  -8   2   8      122.49      117.06      8.01 o 
  -7   2   8      178.55      203.62      8.45 o 
  -6   2   8      255.90      243.81      5.67 o 
  -5   2   8        0.71        0.70      0.91 o 
  -4   2   8      202.55      210.38      3.45 o 
  -3   2   8      827.97      879.37     15.66 o 
  -2   2   8        1.28        3.88      1.05 o 
  -1   2   8      280.43      284.17      3.94 o 
   0   2   8      274.44      276.51      4.26 o 
   1   2   8       33.75       37.85      2.19 o 
   2   2   8      118.75      113.27      2.03 o 
   3   2   8      363.67      389.66      9.07 o 
   4   2   8       74.79       73.23      4.82 o 
   5   2   8       14.16       15.77      4.58 o 
   6   2   8        1.15        0.12      2.44 o 
   7   2   8       13.29       11.12      4.16 o 
   8   2   8        3.70        7.71      3.27 o 
  -9   3   8       83.77       75.11      9.96 o 
  -8   3   8      149.39      158.12      9.17 o 
  -7   3   8       31.37       29.15      4.39 o 
  -6   3   8       41.46       32.08      4.04 o 
  -5   3   8      230.37      245.54      4.61 o 
  -4   3   8       73.47       86.01      2.75 o 
  -3   3   8       29.18       28.67      1.77 o 
  -2   3   8      254.33      271.25      5.41 o 
  -1   3   8      277.35      278.27      7.86 o 
   0   3   8      289.44      309.12      4.41 o 
   1   3   8       22.32       16.08      1.53 o 
   2   3   8       87.81       92.43      2.07 o 
   3   3   8       69.32       76.58      4.39 o 
   4   3   8        2.88        1.06      1.72 o 
   5   3   8       48.56       53.70      4.41 o 
   6   3   8       29.04       26.39      5.83 o 
   7   3   8        0.21        0.85      1.95 o 
   8   3   8       28.48       32.44      4.92 o 
  -9   4   8        0.27        1.69      4.48 o 
  -8   4   8        9.08        3.66      2.77 o 
  -7   4   8        2.76        3.21      3.58 o 
  -6   4   8       65.51       60.83      5.36 o 
  -5   4   8      277.23      286.72      7.33 o 
  -4   4   8       11.39       11.09      1.50 o 
  -3   4   8       52.54       50.03      2.08 o 
  -2   4   8       75.47       56.64      4.12 o 
  -1   4   8       10.95       10.14      1.99 o 
   0   4   8      746.96      684.29     14.39 o 
   1   4   8      326.60      335.78      5.81 o 
   2   4   8      107.18      105.99      2.57 o 
   3   4   8        8.42        9.55      1.49 o 
   4   4   8        6.87        7.83      3.03 o 
   5   4   8      290.09      283.15      9.53 o 
   6   4   8       23.05       20.44      3.59 o 
   7   4   8        8.93       10.44      4.44 o 
   8   4   8       33.94       42.53      8.02 o 
  -8   5   8      295.57      314.02     11.61 o 
  -7   5   8        5.82        6.42      3.82 o 
  -6   5   8       23.55       24.32      3.92 o 
  -5   5   8        0.00        0.36      0.89 o 
  -4   5   8       92.02       97.12      5.19 o 
  -3   5   8       12.59       15.14      1.48 o 
  -2   5   8      360.80      368.50      6.39 o 
  -1   5   8      816.31      824.49     21.36 o 
   0   5   8      844.74      839.51     26.20 o 
   1   5   8       60.32       52.80      2.89 o 
   2   5   8      414.08      410.97      9.93 o 
   3   5   8        0.96        1.28      1.16 o 
   4   5   8        2.02        2.87      3.67 o 
   5   5   8      262.33      239.08      7.66 o 
   6   5   8       67.62       68.98      5.71 o 
   7   5   8       16.61        9.17      8.27 o 
  -8   6   8        0.00        1.02      3.25 o 
  -7   6   8        0.37        2.13      1.96 o 
  -6   6   8        1.12        1.68      2.49 o 
  -5   6   8        8.33        9.72      3.14 o 
  -4   6   8       57.99       66.82      4.81 o 
  -3   6   8       68.56       67.76      2.84 o 
  -2   6   8      662.87      700.89     15.48 o 
  -1   6   8      340.98      313.13     10.14 o 
   0   6   8        2.54        3.08      1.39 o 
   1   6   8     1701.98     1710.05     43.97 o 
   2   6   8      309.64      317.89      8.77 o 
   3   6   8     1072.16     1126.05     32.20 o 
   4   6   8      263.61      284.07      9.94 o 
   5   6   8       43.12       38.28     11.49 o 
   6   6   8      342.16      313.75     15.11 o 
   7   6   8       19.23       19.19      6.97 o 
  -8   7   8       45.30       37.55      4.53 o 
  -7   7   8        9.13        6.18      3.26 o 
  -6   7   8      106.77      100.81      6.41 o 
  -5   7   8      319.59      323.97      8.81 o 
  -4   7   8      168.13      170.06      6.48 o 
  -3   7   8      207.39      177.50      6.00 o 
  -2   7   8       96.46      109.41      5.59 o 
  -1   7   8        9.44       14.58      2.00 o 
   0   7   8       72.35       66.27      3.14 o 
   1   7   8        9.08        6.45      1.92 o 
   2   7   8      152.17      160.17      5.63 o 
   3   7   8      372.40      377.43     14.15 o 
   4   7   8     1013.59     1085.50     23.61 o 
   5   7   8      164.21      154.21     12.33 o 
   6   7   8      240.86      265.25     18.36 o 
  -7   8   8       40.34       48.47      4.67 o 
  -6   8   8        0.68        0.53      1.66 o 
  -5   8   8       29.61       31.16      4.29 o 
  -4   8   8      400.60      353.53      8.92 o 
  -3   8   8       74.14       59.66      4.33 o 
  -2   8   8       12.66        6.69      2.14 o 
  -1   8   8        0.04        0.79      1.06 o 
   0   8   8       15.55       20.83      2.94 o 
   1   8   8        9.31        5.85      2.41 o 
   2   8   8      165.07      154.77      6.49 o 
   3   8   8        2.08        0.77      3.23 o 
   4   8   8       21.14       21.83      4.99 o 
   5   8   8      209.48      244.22     14.46 o 
  -7   9   8        0.43        1.75      1.80 o 
  -6   9   8        0.99        1.27      2.15 o 
  -5   9   8        0.00        1.32      1.84 o 
  -4   9   8       13.93       15.05      3.64 o 
  -3   9   8      223.70      186.73     10.25 o 
  -2   9   8        0.14        0.77      1.05 o 
  -1   9   8        5.13       10.52      3.26 o 
   0   9   8       26.84       31.77      3.90 o 
   1   9   8       78.28       81.34      6.81 o 
   2   9   8        9.25       12.21      3.44 o 
   3   9   8      238.21      224.96     10.87 o 
   4   9   8        0.26        1.78      3.74 o 
   5   9   8      242.72      230.34     16.10 o 
  -6  10   8       36.12       41.60      6.13 o 
  -5  10   8        9.31        7.43      4.43 o 
  -4  10   8        5.02        1.89      3.17 o 
  -3  10   8       17.10       11.40      6.35 o 
  -2  10   8      124.79      129.05      7.88 o 
  -1  10   8      138.31      122.61      5.77 o 
   0  10   8       43.58       40.25      4.50 o 
   1  10   8       11.94       16.88      3.09 o 
   2  10   8       38.89       43.77      6.90 o 
   3  10   8        5.56        3.75      3.48 o 
   4  10   8      103.38      126.00     10.18 o 
  -5  11   8       20.37       17.60      5.84 o 
  -4  11   8        9.04        9.24      5.92 o 
  -3  11   8       20.64       38.51      6.13 o 
  -2  11   8       25.42       25.60      4.77 o 
  -1  11   8       51.45       59.61      6.36 o 
   0  11   8        8.34        5.97      3.47 o 
   1  11   8        0.03        1.32      1.91 o 
   2  11   8       75.97       71.94      7.67 o 
  -3  12   8       37.24       41.42      6.67 o 
  -2  12   8       55.69       55.98      9.15 o 
  -1  12   8        6.27        6.56      5.54 o 
   0  12   8       66.08       72.90      7.80 o 
  -2 -11   9        4.53        2.57      6.00 o 
  -1 -11   9       94.13       97.20     10.61 o 
   0 -11   9        0.41        2.02      2.65 o 
   1 -11   9       10.08        7.71      3.47 o 
   2 -11   9       16.01       11.12      3.14 o 
   3 -11   9       22.07       28.73      4.15 o 
   4 -11   9       12.88        9.37      3.00 o 
  -3 -10   9        5.10        3.50      3.83 o 
  -2 -10   9        4.79        5.37      6.69 o 
  -1 -10   9       14.87       17.17      4.45 o 
   0 -10   9       38.74       27.64      3.65 o 
   1 -10   9       40.08       34.31      4.21 o 
   2 -10   9        0.48        1.25      1.80 o 
   3 -10   9        9.71        4.87      2.76 o 
   4 -10   9        4.35        1.87      1.86 o 
   5 -10   9       16.43       12.02      3.23 o 
  -4  -9   9        4.63        2.34      2.56 o 
  -3  -9   9      145.17      157.30      7.70 o 
  -2  -9   9       57.32       57.05      5.52 o 
  -1  -9   9        9.92       13.53      3.54 o 
   0  -9   9       14.62       20.44      3.58 o 
   1  -9   9      148.25      136.71      4.99 o 
   2  -9   9        2.63        4.07      4.50 o 
   3  -9   9       19.80       11.77      2.77 o 
   4  -9   9       81.89       80.82      4.57 o 
   5  -9   9       33.09       33.07      4.89 o 
   6  -9   9       27.22       27.14      3.57 o 
  -5  -8   9       88.42       98.81      7.52 o 
  -4  -8   9        0.55       -0.15      3.07 o 
  -3  -8   9        2.13        2.19      2.33 o 
  -2  -8   9        1.31        1.67      1.67 o 
  -1  -8   9      219.69      237.93      6.31 o 
   0  -8   9       66.28       62.75      4.06 o 
   1  -8   9       34.29       30.83      3.30 o 
   2  -8   9       25.64       30.73      3.84 o 
   3  -8   9       98.30       99.09      4.77 o 
   4  -8   9       51.64       54.20      4.99 o 
   5  -8   9       18.73       22.46      4.11 o 
   6  -8   9       40.29       36.54      3.97 o 
   7  -8   9       25.12       25.60      4.53 o 
  -6  -7   9      209.24      204.48      9.71 o 
  -5  -7   9       55.10       45.19      5.98 o 
  -4  -7   9      457.94      485.19     12.75 o 
  -3  -7   9       75.02       85.36      4.72 o 
  -2  -7   9        8.65        5.95      2.23 o 
  -1  -7   9      177.93      199.73      6.28 o 
   0  -7   9       35.51       47.25      3.42 o 
   1  -7   9      159.35      170.60      4.94 o 
   2  -7   9       13.85        6.74      2.35 o 
   3  -7   9       26.76       27.75      3.50 o 
   4  -7   9        2.91        4.33      2.29 o 
   5  -7   9       23.16       27.90      4.08 o 
   6  -7   9       17.82       17.32      3.96 o 
   7  -7   9        0.13        1.46      2.15 o 
  -7  -6   9       24.91       19.02      5.31 o 
  -6  -6   9        3.84        1.72      2.75 o 
  -5  -6   9      118.70      114.25      7.56 o 
  -4  -6   9       48.42       40.86      4.77 o 
  -3  -6   9      181.96      182.82      5.22 o 
  -2  -6   9       74.34       71.83      3.52 o 
  -1  -6   9      167.44      159.24      4.73 o 
   0  -6   9      206.66      193.16      5.29 o 
   1  -6   9       74.36       68.89      4.16 o 
   2  -6   9      125.83      116.81      5.29 o 
   3  -6   9        0.00        0.89      1.65 o 
   4  -6   9       16.00       16.85      2.74 o 
   5  -6   9        1.77        4.20      2.19 o 
   6  -6   9       14.66       15.53      4.20 o 
   7  -6   9       13.16       13.42      5.32 o 
   8  -6   9        7.93        7.02      4.92 o 
  -7  -5   9        4.67        2.86      3.30 o 
  -6  -5   9       13.76       11.59      4.85 o 
  -5  -5   9        9.87        6.77      3.81 o 
  -4  -5   9      253.77      263.28     11.14 o 
  -3  -5   9        0.07        0.57      1.10 o 
  -2  -5   9      122.02      143.71      4.35 o 
  -1  -5   9       35.04       31.34      2.25 o 
   0  -5   9      486.76      472.90      9.39 o 
   1  -5   9      296.06      307.25      6.79 o 
   2  -5   9      996.48      974.96     15.65 o 
   3  -5   9       33.14       39.78      3.37 o 
   4  -5   9       17.19       11.03      2.50 o 
   5  -5   9      277.10      272.67      7.36 o 
   6  -5   9       50.85       48.30      6.47 o 
   7  -5   9        0.04        1.25      2.74 o 
   8  -5   9       50.92       61.83      6.14 o 
  -7  -4   9        1.37        2.12      3.16 o 
  -6  -4   9       34.27       32.10      5.63 o 
  -5  -4   9       12.43       11.07      3.73 o 
  -4  -4   9      343.38      322.30      7.51 o 
  -3  -4   9      157.07      152.02      3.94 o 
  -2  -4   9        5.21        5.03      1.05 o 
  -1  -4   9      150.25      164.81      3.14 o 
   0  -4   9       33.32       23.38      2.01 o 
   1  -4   9     1073.46     1076.82     12.12 o 
   2  -4   9     3012.28     2858.24     59.41 o 
   3  -4   9     1100.38     1085.30     16.37 o 
   4  -4   9     1658.61     1679.40     21.80 o 
   5  -4   9        7.63        5.23      1.91 o 
   6  -4   9        0.51        2.06      2.36 o 
   7  -4   9      192.65      219.29      8.37 o 
   8  -4   9        1.34        2.81      3.09 o 
  -8  -3   9       15.36       12.08      4.73 o 
  -7  -3   9        1.97        3.31      4.00 o 
  -6  -3   9      106.30       96.15      6.30 o 
  -5  -3   9      266.61      269.82      9.60 o 
  -4  -3   9      282.41      296.28     12.73 o 
  -3  -3   9      952.42     1006.48     28.06 o 
  -2  -3   9       27.03       20.51      3.39 o 
  -1  -3   9        0.15        0.58      0.77 o 
   0  -3   9      606.35      586.52      7.71 o 
   1  -3   9        1.56        3.59      1.20 o 
   2  -3   9      377.40      401.82      7.45 o 
   3  -3   9      317.63      312.94      5.84 o 
   4  -3   9      574.83      653.04      9.28 o 
   5  -3   9        0.37        1.28      1.46 o 
   6  -3   9        0.74        0.75      2.08 o 
   7  -3   9      422.54      429.32     12.17 o 
   8  -3   9       43.24       40.08      5.64 o 
  -8  -2   9        4.92        9.00      6.91 o 
  -7  -2   9       76.54       67.54      6.24 o 
  -6  -2   9       40.97       39.08      5.51 o 
  -5  -2   9        0.46        0.33      1.34 o 
  -4  -2   9       12.68        8.84      1.81 o 
  -3  -2   9      110.25      102.88      4.83 o 
  -2  -2   9      482.79      494.09     13.95 o 
  -1  -2   9       90.56      105.60      4.65 o 
   0  -2   9       40.95       39.43      1.99 o 
   1  -2   9       66.98       58.04      2.28 o 
   2  -2   9       55.44       53.18      2.45 o 
   3  -2   9      214.73      183.38      3.36 o 
   4  -2   9     2084.19     2311.29     32.37 o 
   5  -2   9      640.77      642.03     22.45 o 
   6  -2   9      517.86      579.59     13.07 o 
   7  -2   9      199.42      205.65      8.51 o 
   8  -2   9       38.76       27.59      4.88 o 
  -8  -1   9        6.27        6.24      5.69 o 
  -7  -1   9       60.24       60.03      5.85 o 
  -6  -1   9        1.89        2.48      1.98 o 
  -5  -1   9       38.87       37.23      3.67 o 
  -4  -1   9       12.65        8.91      0.89 o 
  -3  -1   9       69.24       80.28      5.87 o 
  -2  -1   9      140.93      147.45      6.25 o 
  -1  -1   9       88.30      108.21      4.92 o 
   0  -1   9        1.39        0.57      0.90 o 
   1  -1   9       61.24       60.43      2.32 o 
   2  -1   9        0.97        0.72      0.81 o 
   3  -1   9       31.29       45.91      2.18 o 
   4  -1   9       46.36       40.16      5.34 o 
   5  -1   9      155.72      183.28      7.13 o 
   6  -1   9       84.21       81.19      5.83 o 
   7  -1   9       90.18       83.44      7.01 o 
   8  -1   9       38.36       41.49      5.25 o 
  -8   0   9       30.85       23.52      6.09 o 
  -7   0   9       16.35       12.82      6.67 o 
  -6   0   9       25.93       23.54      2.53 o 
  -5   0   9      182.45      190.98      4.77 o 
  -4   0   9        2.96        1.94      1.25 o 
  -3   0   9       43.29       52.51      4.72 o 
  -2   0   9      472.47      444.31      9.66 o 
  -1   0   9      145.61      147.94      5.47 o 
   0   0   9       19.25       31.52      1.68 o 
   1   0   9       41.56       36.93      1.87 o 
   2   0   9       54.87       49.91      1.58 o 
   3   0   9       19.29       28.45      3.92 o 
   4   0   9       66.73       50.29      4.56 o 
   5   0   9      134.69      142.10      7.84 o 
   6   0   9      460.06      447.94     13.13 o 
   7   0   9        3.33        3.36      2.30 o 
   8   0   9       84.25       75.94      8.22 o 
  -8   1   9       24.12       29.36      8.47 o 
  -7   1   9       64.30       57.90      8.92 o 
  -6   1   9       56.65       57.67      3.81 o 
  -5   1   9      829.00      888.16     19.08 o 
  -4   1   9        1.94        0.86      1.05 o 
  -3   1   9      107.15       97.89      2.71 o 
  -2   1   9        0.17        1.40      0.98 o 
  -1   1   9       16.32        7.42      1.05 o 
   0   1   9      486.76      495.44      5.88 o 
   1   1   9     1222.01     1420.72     15.72 o 
   2   1   9       59.08       43.89      1.33 o 
   3   1   9       24.62       24.19      3.68 o 
   4   1   9       16.60       30.79      3.60 o 
   5   1   9      145.98      135.60      6.56 o 
   6   1   9       19.58       14.98      4.41 o 
   7   1   9       26.27       16.75      4.95 o 
   8   1   9      271.21      310.67     11.05 o 
  -8   2   9        8.08        8.14      5.51 o 
  -7   2   9        3.17        8.01      2.93 o 
  -6   2   9       34.83       32.28      4.01 o 
  -5   2   9        5.68        5.63      1.95 o 
  -4   2   9       75.13       64.53      2.90 o 
  -3   2   9        0.43        0.09      0.72 o 
  -2   2   9        0.23        0.49      0.89 o 
  -1   2   9      763.52      768.01     13.87 o 
   0   2   9        0.27        0.29      0.67 o 
   1   2   9       63.57       57.78      2.32 o 
   2   2   9        3.09       -0.62      2.93 o 
   3   2   9      287.06      311.09      8.69 o 
   4   2   9       60.30       52.70      4.74 o 
   5   2   9       99.63       95.97      5.71 o 
   6   2   9       80.36       83.21      5.99 o 
   7   2   9       12.69        8.50      4.58 o 
   8   2   9       49.35       53.18      6.09 o 
  -8   3   9      117.05      123.22      9.47 o 
  -7   3   9       51.06       52.37      4.96 o 
  -6   3   9      598.24      653.75     13.78 o 
  -5   3   9      567.27      580.92     12.34 o 
  -4   3   9      343.36      334.53      5.91 o 
  -3   3   9      402.73      400.08      6.06 o 
  -2   3   9      845.10      823.79     23.88 o 
  -1   3   9      150.45      154.47      3.36 o 
   0   3   9       23.95       20.65      1.83 o 
   1   3   9      130.09      144.97      3.86 o 
   2   3   9       12.91       12.94      1.33 o 
   3   3   9      119.77      107.11      5.04 o 
   4   3   9      100.86      111.06      5.56 o 
   5   3   9        0.99        2.47      2.34 o 
   6   3   9      104.26      108.37      7.12 o 
   7   3   9        0.16        2.57      2.91 o 
   8   3   9       18.86       29.54      4.66 o 
  -8   4   9        0.02        0.82      2.88 o 
  -7   4   9      176.85      155.41      7.82 o 
  -6   4   9        0.06        0.01      2.42 o 
  -5   4   9      106.56      109.94      5.45 o 
  -4   4   9     1117.70     1207.59     12.18 o 
  -3   4   9        7.43        6.02      1.26 o 
  -2   4   9      691.57      737.42     17.45 o 
  -1   4   9       47.01       44.54      2.79 o 
   0   4   9        0.22        0.69      1.05 o 
   1   4   9      272.15      252.20      4.77 o 
   2   4   9      262.79      250.51      5.81 o 
   3   4   9      418.06      427.08     10.38 o 
   4   4   9       46.89       45.81      3.99 o 
   5   4   9      195.90      224.31      7.56 o 
   6   4   9       74.61       70.18      6.36 o 
   7   4   9       14.67        9.41      8.25 o 
  -8   5   9       10.80       10.20     10.69 o 
  -7   5   9      173.49      178.92      7.93 o 
  -6   5   9        8.87        6.41      3.18 o 
  -5   5   9        0.19        1.32      1.87 o 
  -4   5   9      148.72      144.05      5.90 o 
  -3   5   9       59.89       65.87      2.83 o 
  -2   5   9       95.39       85.35      3.69 o 
  -1   5   9      937.31      915.73     13.74 o 
   0   5   9      498.23      501.34     19.02 o 
   1   5   9     1241.03     1295.78     32.24 o 
   2   5   9      559.31      630.60     12.74 o 
   3   5   9       28.82       22.96      4.18 o 
   4   5   9      610.98      662.44     19.84 o 
   5   5   9       17.47       19.08      3.50 o 
   6   5   9       18.49       15.07      6.99 o 
   7   5   9        3.21        3.87      4.54 o 
  -8   6   9       55.57       52.91      7.09 o 
  -7   6   9        0.00        0.78      3.06 o 
  -6   6   9       50.56       42.12      4.32 o 
  -5   6   9       12.17        7.53      3.30 o 
  -4   6   9        1.03        1.07      1.84 o 
  -3   6   9      236.26      255.28      4.86 o 
  -2   6   9        3.69        1.20      2.17 o 
  -1   6   9       27.43       26.14      2.50 o 
   0   6   9       60.02       59.85      2.83 o 
   1   6   9     2133.45     2206.77     34.98 o 
   2   6   9      952.82      992.87     15.58 o 
   3   6   9     1553.53     1704.42     17.65 o 
   4   6   9      153.40      155.55      9.60 o 
   5   6   9        0.85        2.73      3.77 o 
   6   6   9      121.85      144.14     12.93 o 
  -7   7   9        1.62        5.00      5.89 o 
  -6   7   9       68.89       54.91      5.59 o 
  -5   7   9       33.43       34.36      5.48 o 
  -4   7   9       87.34       76.46      5.06 o 
  -3   7   9       26.33       25.79      3.50 o 
  -2   7   9        3.58        3.59      2.30 o 
  -1   7   9       74.37       78.14      3.24 o 
   0   7   9      813.27      838.79     24.45 o 
   1   7   9      760.61      791.02     31.35 o 
   2   7   9       50.39       55.84      3.72 o 
   3   7   9       33.57       37.45      6.11 o 
   4   7   9       20.95       25.26      6.91 o 
   5   7   9        1.45        3.18      4.51 o 
   6   7   9       25.20       23.62      6.81 o 
  -7   8   9        0.81        0.29      1.29 o 
  -6   8   9       20.26       19.14      4.23 o 
  -5   8   9      103.03       67.55      5.51 o 
  -4   8   9       60.82       54.01      4.93 o 
  -3   8   9        3.21        1.13      1.42 o 
  -2   8   9       24.00       22.97      2.62 o 
  -1   8   9        3.88        0.87      1.60 o 
   0   8   9       18.42       21.17      3.78 o 
   1   8   9        3.29        5.48      2.79 o 
   2   8   9      193.67      222.22     14.40 o 
   3   8   9      179.00      183.59     11.68 o 
   4   8   9      591.00      641.57     42.78 o 
   5   8   9       22.95       21.20      5.86 o 
  -6   9   9       34.48       37.10      4.33 o 
  -5   9   9       35.93       25.91      4.64 o 
  -4   9   9       37.89       33.89      4.90 o 
  -3   9   9       76.03       75.12      6.33 o 
  -2   9   9        0.14        2.30      2.52 o 
  -1   9   9       26.19       27.60      3.35 o 
   0   9   9        0.08        2.89      2.71 o 
   1   9   9        0.00        0.76      1.64 o 
   2   9   9       16.84       19.67      4.57 o 
   3   9   9        0.32        2.88      4.19 o 
   4   9   9       10.36        5.65      6.39 o 
  -5  10   9       47.64       64.61      6.22 o 
  -4  10   9        0.08        0.75      2.83 o 
  -3  10   9       12.23        7.40      3.57 o 
  -2  10   9       37.52       43.92      6.09 o 
  -1  10   9       48.17       48.90      5.74 o 
   0  10   9       28.19       30.72      4.12 o 
   1  10   9       53.60       53.07      4.23 o 
   2  10   9        4.37        3.41      5.09 o 
   3  10   9        5.35        3.07      4.99 o 
  -4  11   9       18.86       18.21      4.54 o 
  -3  11   9        1.14        2.15      2.64 o 
  -2  11   9       15.67       15.32      4.98 o 
  -1  11   9      119.11      105.77      8.34 o 
   0  11   9        6.02        2.53      2.03 o 
   1  11   9       28.21       28.67      6.12 o 
   2  11   9        0.41        2.53      6.54 o 
  -1 -11  10       60.08       79.71      9.24 o 
   0 -11  10        0.34        2.74      4.02 o 
   1 -11  10       65.92       62.47      5.37 o 
   2 -11  10       61.02       66.17      5.84 o 
   3 -11  10       45.70       48.66      4.06 o 
  -3 -10  10        1.13        1.97      3.33 o 
  -2 -10  10       19.47       17.65      5.26 o 
  -1 -10  10       63.82       68.34      6.33 o 
   0 -10  10       78.03       76.27      6.19 o 
   1 -10  10       25.17       21.36      5.12 o 
   2 -10  10       12.24       13.78      2.92 o 
   3 -10  10       37.08       41.71      3.65 o 
   4 -10  10       19.07       26.21      3.43 o 
  -4  -9  10        7.36        3.87      3.54 o 
  -3  -9  10      242.74      266.63     11.96 o 
  -2  -9  10        1.14        1.77      1.85 o 
  -1  -9  10        0.10        1.19      1.44 o 
   0  -9  10        8.81        4.98      3.17 o 
   1  -9  10       96.77       91.32      4.49 o 
   2  -9  10       17.31       12.94      3.50 o 
   3  -9  10        6.97        2.73      1.88 o 
   4  -9  10       67.84       65.60      4.57 o 
   5  -9  10        0.01        1.16      1.51 o 
  -5  -8  10       82.04       84.29      7.14 o 
  -4  -8  10       53.24       60.84      6.40 o 
  -3  -8  10      238.39      256.57      9.94 o 
  -2  -8  10       52.15       50.05      5.65 o 
  -1  -8  10      152.22      157.47      6.61 o 
   0  -8  10       29.85       33.04      3.89 o 
   1  -8  10        0.44        2.26      2.17 o 
   2  -8  10        8.63        5.79      2.75 o 
   3  -8  10        3.86        5.55      2.61 o 
   4  -8  10       34.80       45.64      3.79 o 
   5  -8  10       49.19       52.85      4.69 o 
   6  -8  10       30.59       36.36      4.56 o 
  -6  -7  10      125.92      124.80      8.42 o 
  -5  -7  10       23.91       28.07      5.06 o 
  -4  -7  10      208.87      221.44      8.53 o 
  -3  -7  10       42.55       44.00      5.84 o 
  -2  -7  10       35.54       32.29      5.77 o 
  -1  -7  10        1.17        1.79      2.59 o 
   0  -7  10        0.25        0.41      1.12 o 
   1  -7  10       76.07       67.62      4.58 o 
   2  -7  10      155.54      145.55      5.05 o 
   3  -7  10        2.45        2.16      1.90 o 
   4  -7  10        5.27       10.57      3.24 o 
   5  -7  10       42.59       37.79      3.96 o 
   6  -7  10       43.33       51.23      7.13 o 
   7  -7  10       43.37       46.98      5.10 o 
  -6  -6  10       79.59       73.55      6.50 o 
  -5  -6  10      156.46      162.85      7.89 o 
  -4  -6  10        7.95        6.54      5.07 o 
  -3  -6  10      242.57      233.38      8.39 o 
  -2  -6  10      538.04      593.36     23.96 o 
  -1  -6  10      517.35      524.60     11.86 o 
   0  -6  10     2361.54     2459.42     46.30 o 
   1  -6  10       48.46       44.14      3.23 o 
   2  -6  10       47.48       38.34      3.81 o 
   3  -6  10      108.63      103.78      4.61 o 
   4  -6  10       39.22       48.08      4.08 o 
   5  -6  10        5.10        6.07      2.43 o 
   6  -6  10       48.46       53.32      5.55 o 
   7  -6  10       26.53       31.66      5.43 o 
  -7  -5  10       90.44       81.49      7.56 o 
  -6  -5  10       41.58       39.46      7.25 o 
  -5  -5  10       11.11       16.68      4.81 o 
  -4  -5  10       62.97       64.17      6.70 o 
  -3  -5  10      228.55      235.37      7.82 o 
  -2  -5  10      226.04      240.11      8.05 o 
  -1  -5  10     1328.87     1421.84     23.01 o 
   0  -5  10      892.26      919.89     18.19 o 
   1  -5  10     1051.63     1059.50     13.58 o 
   2  -5  10      620.98      614.94     10.51 o 
   3  -5  10      161.13      173.29      5.22 o 
   4  -5  10      183.94      201.08      5.76 o 
   5  -5  10      288.66      318.44      8.99 o 
   6  -5  10       50.75       57.90      5.92 o 
   7  -5  10        0.83        0.44      2.03 o 
  -7  -4  10       11.24        9.68      4.52 o 
  -6  -4  10       12.18       13.52      4.81 o 
  -5  -4  10      269.45      263.39      9.04 o 
  -4  -4  10       49.31       49.73      5.01 o 
  -3  -4  10        4.70        4.41      2.55 o 
  -2  -4  10        0.01        0.80      2.60 o 
  -1  -4  10      108.42      116.85      3.55 o 
   0  -4  10       81.89       85.78      3.01 o 
   1  -4  10       93.85      118.97      3.35 o 
   2  -4  10      347.77      371.62      7.05 o 
   3  -4  10        1.08       -0.05      1.54 o 
   4  -4  10       84.26       89.15      4.15 o 
   5  -4  10      764.87      770.72     14.35 o 
   6  -4  10        0.64        1.33      2.09 o 
   7  -4  10       21.98       14.54      5.24 o 
   8  -4  10       78.98       99.72      7.57 o 
  -7  -3  10        1.65        1.97      2.81 o 
  -6  -3  10        4.43        7.69      3.61 o 
  -5  -3  10      155.93      143.66      6.94 o 
  -4  -3  10       21.22       18.20      3.73 o 
  -3  -3  10       53.81       61.89      5.47 o 
  -2  -3  10       23.59       24.48      3.75 o 
  -1  -3  10      370.83      369.10      9.63 o 
   0  -3  10      120.63      138.09      2.84 o 
   1  -3  10      534.70      520.38      8.03 o 
   2  -3  10     1656.60     1775.94     35.78 o 
   3  -3  10     1515.89     1496.53     16.76 o 
   4  -3  10      456.11      486.60     12.77 o 
   5  -3  10      216.50      239.09      8.91 o 
   6  -3  10        7.74        6.63      4.25 o 
   7  -3  10      137.13      155.07      8.46 o 
   8  -3  10       52.34       55.65      8.57 o 
  -8  -2  10       10.38       12.26      4.98 o 
  -7  -2  10        0.70        2.12      2.18 o 
  -6  -2  10        5.34        5.51      3.55 o 
  -5  -2  10        0.06        1.11      2.53 o 
  -4  -2  10      109.78      110.92      6.33 o 
  -3  -2  10       41.79       39.28      4.49 o 
  -2  -2  10       29.45       26.73      3.70 o 
  -1  -2  10       96.23      103.92      4.62 o 
   0  -2  10      173.03      174.65      4.94 o 
   1  -2  10        3.03        5.89      1.48 o 
   2  -2  10      698.78      642.29      9.26 o 
   3  -2  10        0.00        0.99      0.93 o 
   4  -2  10      115.33       90.33      5.31 o 
   5  -2  10       79.41       67.82      6.38 o 
   6  -2  10        6.05        4.60      5.46 o 
   7  -2  10        7.32        8.95      5.04 o 
   8  -2  10       18.51       15.00      5.01 o 
  -8  -1  10        0.59        2.27      2.84 o 
  -7  -1  10      389.07      408.04     10.87 o 
  -6  -1  10       13.60       10.98      3.36 o 
  -5  -1  10       17.08       14.94      4.41 o 
  -4  -1  10      366.86      370.04      9.73 o 
  -3  -1  10      124.23      119.73      6.73 o 
  -2  -1  10       16.10       21.70      3.61 o 
  -1  -1  10      196.18      171.11      5.52 o 
   0  -1  10       28.82       22.02      1.42 o 
   1  -1  10       94.01      101.56      2.51 o 
   2  -1  10       62.55       48.74      2.13 o 
   3  -1  10       10.94       15.49      1.60 o 
   4  -1  10      431.26      488.55     13.58 o 
   5  -1  10        7.38       12.34      3.89 o 
   6  -1  10      308.24      286.56      9.06 o 
   7  -1  10        2.47        1.91      3.66 o 
   8  -1  10       57.74       60.21      8.24 o 
  -8   0  10       47.05       39.13      7.38 o 
  -7   0  10      118.70      140.99     11.28 o 
  -6   0  10        1.67        1.93      1.60 o 
  -5   0  10       59.35       63.84      5.73 o 
  -4   0  10        0.03       -0.10      1.42 o 
  -3   0  10       57.31       66.19      4.90 o 
  -2   0  10       29.91       34.23      3.52 o 
  -1   0  10      548.01      548.61     10.78 o 
   0   0  10        6.16        7.37      1.46 o 
   1   0  10       39.06       48.01      1.95 o 
   2   0  10       24.06       24.89      1.72 o 
   3   0  10       16.03        8.97      2.66 o 
   4   0  10      169.82      179.16      6.63 o 
   5   0  10      108.54      120.34      6.73 o 
   6   0  10      200.52      232.01     11.37 o 
   7   0  10       66.01       91.70      8.17 o 
   8   0  10      329.22      348.14     13.19 o 
  -8   1  10        6.08        6.88     19.69 o 
  -7   1  10       15.14       22.62      8.02 o 
  -6   1  10      215.86      228.32     11.63 o 
  -5   1  10       65.58       65.67      4.60 o 
  -4   1  10        0.88        1.70      1.85 o 
  -3   1  10       61.21       50.44      4.48 o 
  -2   1  10       31.44       42.15      3.63 o 
  -1   1  10       64.10       59.53      1.99 o 
   0   1  10        0.65        0.65      0.85 o 
   1   1  10       24.10       14.18      1.45 o 
   2   1  10        6.00        3.63      0.87 o 
   3   1  10       16.89       23.94      3.73 o 
   4   1  10      139.68      117.77      6.02 o 
   5   1  10       87.89       79.00      5.77 o 
   6   1  10       59.54       44.82      6.29 o 
   7   1  10        4.41        4.91      8.29 o 
   8   1  10       31.30       41.26      5.81 o 
  -8   2  10      185.93      177.56     13.08 o 
  -7   2  10      331.90      356.68     14.92 o 
  -6   2  10       84.57       94.52      8.00 o 
  -5   2  10      615.10      659.78     14.39 o 
  -4   2  10      451.91      481.03      8.31 o 
  -3   2  10      339.73      352.77     12.90 o 
  -2   2  10       60.70       61.52      2.12 o 
  -1   2  10      375.40      373.80      5.55 o 
   0   2  10        4.64       10.56      1.53 o 
   1   2  10       13.10       11.23      1.55 o 
   2   2  10        5.85        8.27      0.71 o 
   3   2  10        4.51        6.67      3.59 o 
   4   2  10      119.61      106.35      5.84 o 
   5   2  10        4.81        2.55      3.38 o 
   6   2  10        4.14        4.18      4.22 o 
   7   2  10       22.17       26.08      8.00 o 
  -8   3  10       10.79        9.33      6.08 o 
  -7   3  10        0.37        1.97      3.51 o 
  -6   3  10      919.00      941.11     28.17 o 
  -5   3  10       10.74       11.63      2.93 o 
  -4   3  10      320.07      312.17      6.66 o 
  -3   3  10      138.48      109.10      3.35 o 
  -2   3  10       49.44       45.11      2.46 o 
  -1   3  10      683.87      675.92     11.64 o 
   0   3  10       86.66       82.07      3.61 o 
   1   3  10        6.07        5.63      1.34 o 
   2   3  10       82.24       71.24      2.23 o 
   3   3  10       36.81       36.22      3.57 o 
   4   3  10       24.54       19.22      3.38 o 
   5   3  10      181.43      152.76      6.54 o 
   6   3  10        1.29        1.44      2.36 o 
   7   3  10      137.51      111.75      8.26 o 
  -8   4  10        0.28        5.12      6.03 o 
  -7   4  10      216.33      208.34     11.53 o 
  -6   4  10       94.12       97.51      5.65 o 
  -5   4  10       45.85       46.16      3.90 o 
  -4   4  10        2.19        1.07      0.89 o 
  -3   4  10      659.96      676.40     12.69 o 
  -2   4  10     1895.31     2019.25     20.94 o 
  -1   4  10     1593.18     1640.25     22.58 o 
   0   4  10     1647.81     1728.07     33.17 o 
   1   4  10        0.70        0.72      0.98 o 
   2   4  10      361.56      361.29      6.62 o 
   3   4  10       41.75       39.60      3.76 o 
   4   4  10       20.14       22.04      3.81 o 
   5   4  10       13.41        9.49      3.21 o 
   6   4  10      106.53       96.50      6.18 o 
   7   4  10        0.02       -0.49      2.43 o 
  -8   5  10       94.87       86.56      8.83 o 
  -7   5  10      269.85      281.14     14.71 o 
  -6   5  10        5.43        2.27      1.70 o 
  -5   5  10       26.43       32.21      3.62 o 
  -4   5  10       23.39       25.82      3.83 o 
  -3   5  10       98.41      100.10      3.74 o 
  -2   5  10        8.75       15.96      4.85 o 
  -1   5  10     1743.76     1831.83     16.73 o 
   0   5  10      170.05      169.47      4.80 o 
   1   5  10     1403.35     1429.98     38.04 o 
   2   5  10       29.63       22.67      2.21 o 
   3   5  10       91.40      100.49      4.69 o 
   4   5  10        3.90        3.15      4.07 o 
   5   5  10       12.90       14.47      3.53 o 
   6   5  10        3.98        2.05      5.46 o 
  -7   6  10        5.78        2.30      4.24 o 
  -6   6  10        2.58        2.21      1.85 o 
  -5   6  10       18.72       18.57      3.50 o 
  -4   6  10       56.38       56.82      4.64 o 
  -3   6  10       14.01        9.06      2.76 o 
  -2   6  10      156.31      160.81      6.01 o 
  -1   6  10      262.83      257.98      5.43 o 
   0   6  10       10.26       14.04      2.26 o 
   1   6  10      144.73      162.48      7.86 o 
   2   6  10      164.28      155.75      5.42 o 
   3   6  10       26.43       22.38      2.97 o 
   4   6  10      167.24      194.29     10.46 o 
   5   6  10       96.75       81.23     10.31 o 
   6   6  10      238.22      310.13     15.07 o 
  -7   7  10       75.97       77.64     10.04 o 
  -6   7  10        4.40        2.90      2.96 o 
  -5   7  10       28.60       27.49      4.07 o 
  -4   7  10      228.72      203.83      6.97 o 
  -3   7  10       37.86       25.32      3.30 o 
  -2   7  10        7.63        1.64      1.59 o 
  -1   7  10        1.46        0.82      1.07 o 
   0   7  10      390.89      416.95      8.44 o 
   1   7  10      135.99      140.69      5.41 o 
   2   7  10      437.46      477.16     13.58 o 
   3   7  10        0.14        0.93      3.07 o 
   4   7  10       90.38       80.46      8.17 o 
   5   7  10       11.36       11.74      3.82 o 
  -6   8  10       11.09        9.25      4.43 o 
  -5   8  10        0.22        1.99      1.83 o 
  -4   8  10       23.18       21.54      3.81 o 
  -3   8  10        2.63        5.77      3.02 o 
  -2   8  10        1.29        1.55      1.31 o 
  -1   8  10        0.43        0.88      1.68 o 
   0   8  10      104.75       96.45      5.00 o 
   1   8  10       14.89       17.09      4.07 o 
   2   8  10      168.70      158.13     15.77 o 
   3   8  10       12.91       14.18      6.43 o 
   4   8  10        0.15        3.84      4.13 o 
  -6   9  10        0.44       -0.25      1.93 o 
  -5   9  10       40.68       38.53      4.27 o 
  -4   9  10       31.76       28.60      6.06 o 
  -3   9  10       13.50       11.58      4.55 o 
  -2   9  10       62.21       67.54      6.34 o 
  -1   9  10       96.82       90.24      5.42 o 
   0   9  10       94.76      105.17      5.75 o 
   1   9  10       13.72       11.91      5.38 o 
   2   9  10        1.27        2.60      4.15 o 
   3   9  10       37.30       31.44      6.32 o 
   4   9  10       50.90       39.94      8.95 o 
  -5  10  10        5.40       12.88      5.90 o 
  -4  10  10        0.09        1.98      2.54 o 
  -3  10  10       11.89        2.57      3.59 o 
  -2  10  10        1.13        0.29      2.81 o 
  -1  10  10        0.14        2.38      2.50 o 
   0  10  10        9.75       17.04      3.89 o 
   1  10  10       66.40       73.73      7.90 o 
   2  10  10        4.87        4.33      4.03 o 
  -3  11  10        3.17        3.35      3.47 o 
  -2  11  10        0.01        0.96      2.77 o 
  -1  11  10       19.84       31.98      5.47 o 
   0  11  10        0.26       -0.16      5.13 o 
  -2 -10  11        5.21        3.31      4.09 o 
  -1 -10  11       31.84       26.51      4.04 o 
   0 -10  11        3.07        2.64      3.08 o 
   1 -10  11        2.90        3.01      2.55 o 
   2 -10  11      120.36      158.49      7.79 o 
   3 -10  11        9.60       15.02      3.12 o 
  -3  -9  11       34.65       38.91      5.39 o 
  -2  -9  11       17.42       12.69      4.43 o 
  -1  -9  11       27.98       25.03      4.28 o 
   0  -9  11        7.96        8.78      4.13 o 
   1  -9  11       14.76       16.27      4.99 o 
   2  -9  11       10.20        8.29      3.74 o 
   3  -9  11       45.51       54.32      3.99 o 
   4  -9  11        0.48        1.17      1.66 o 
   5  -9  11       95.08      102.60      6.92 o 
  -4  -8  11       64.30       64.36      6.02 o 
  -3  -8  11       18.27       16.57      5.15 o 
  -2  -8  11        3.34        2.11      2.90 o 
  -1  -8  11        7.04        4.80      6.45 o 
   0  -8  11       43.11       36.29      5.62 o 
   1  -8  11        1.49        2.31      2.78 o 
   2  -8  11        5.87        6.93      2.89 o 
   3  -8  11        9.56        5.30      2.25 o 
   4  -8  11        9.16       12.07      3.80 o 
   5  -8  11      125.85      160.24      8.68 o 
   6  -8  11        4.56        4.63      4.12 o 
  -5  -7  11      158.16      151.77      8.84 o 
  -4  -7  11       51.65       56.84      6.09 o 
  -3  -7  11      543.17      585.37     12.61 o 
  -2  -7  11      921.93      927.34     18.45 o 
  -1  -7  11      157.48      165.54      6.90 o 
   0  -7  11        0.01        1.34      1.54 o 
   1  -7  11       48.83       45.83      3.61 o 
   2  -7  11      127.89      125.78      4.99 o 
   3  -7  11        0.10        0.63      1.63 o 
   4  -7  11       27.27       34.33      4.23 o 
   5  -7  11       36.39       33.66      4.47 o 
   6  -7  11        8.73       10.95      4.02 o 
  -6  -6  11       55.98       47.87      6.05 o 
  -5  -6  11      559.58      549.90     13.17 o 
  -4  -6  11      266.24      276.03     10.42 o 
  -3  -6  11      692.86      710.37     23.47 o 
  -2  -6  11      395.96      393.16     16.82 o 
  -1  -6  11      238.29      237.52      7.89 o 
   0  -6  11      811.51      801.21     17.40 o 
   1  -6  11      406.94      424.35      9.16 o 
   2  -6  11       17.49       16.58      2.89 o 
   3  -6  11      254.98      247.46      6.61 o 
   4  -6  11       18.06       12.90      2.87 o 
   5  -6  11        4.99        5.03      3.28 o 
   6  -6  11       63.52       62.28      5.73 o 
   7  -6  11       34.55       31.20      5.61 o 
  -6  -5  11       36.00       28.18      5.56 o 
  -5  -5  11      234.75      239.15     15.44 o 
  -4  -5  11       49.18       41.57      5.16 o 
  -3  -5  11        0.14        0.77      2.35 o 
  -2  -5  11        7.63        8.84      3.54 o 
  -1  -5  11      174.76      176.99      7.06 o 
   0  -5  11       16.05       20.97      3.90 o 
   1  -5  11      238.43      236.34      7.26 o 
   2  -5  11       16.17       21.59      3.07 o 
   3  -5  11      610.19      587.87     11.34 o 
   4  -5  11       11.52       11.09      2.63 o 
   5  -5  11       18.07       10.43      3.32 o 
   6  -5  11       71.91       81.15      6.27 o 
   7  -5  11        1.01        1.17      2.87 o 
  -7  -4  11       41.76       33.53      5.74 o 
  -6  -4  11       38.18       42.82      6.72 o 
  -5  -4  11        1.15        1.09      1.74 o 
  -4  -4  11      105.77       98.94      5.97 o 
  -3  -4  11      239.67      235.36      8.05 o 
  -2  -4  11        1.30        2.71      1.89 o 
  -1  -4  11        2.43        3.34      3.03 o 
   0  -4  11      277.01      252.60      4.27 o 
   1  -4  11      182.62      194.22      4.77 o 
   2  -4  11       87.98       88.33      4.56 o 
   3  -4  11        0.56        1.19      0.80 o 
   4  -4  11        5.36        3.54      2.95 o 
   5  -4  11        4.86        3.56      3.08 o 
   6  -4  11        2.21        1.22      2.51 o 
   7  -4  11        9.43        7.53      3.55 o 
  -7  -3  11        0.03        1.74      2.56 o 
  -6  -3  11       13.73        9.77      4.21 o 
  -5  -3  11       35.60       33.54      6.21 o 
  -4  -3  11        8.05        8.67      3.68 o 
  -3  -3  11        0.25        0.76      1.84 o 
  -2  -3  11      205.77      224.37      7.80 o 
  -1  -3  11       71.46       58.60      4.95 o 
   0  -3  11      625.27      565.66      6.94 o 
   1  -3  11      291.92      279.61      6.42 o 
   2  -3  11       18.86       10.85      2.65 o 
   3  -3  11      707.10      737.30      8.77 o 
   4  -3  11      138.02      123.48      6.68 o 
   5  -3  11       50.36       42.37      6.06 o 
   6  -3  11       29.34       34.34      5.82 o 
   7  -3  11       10.70        7.30      5.35 o 
  -7  -2  11        0.51        1.89      2.22 o 
  -6  -2  11       17.94       16.89      4.84 o 
  -5  -2  11       39.39       35.50      4.27 o 
  -4  -2  11        0.46        2.37      2.83 o 
  -3  -2  11        0.80        1.43      1.85 o 
  -2  -2  11      136.34      152.32      6.13 o 
  -1  -2  11       47.01       55.03      4.71 o 
   0  -2  11      110.54       87.85      4.09 o 
   1  -2  11      143.55      148.36      3.45 o 
   2  -2  11      129.19      132.66      4.27 o 
   3  -2  11      293.92      269.97     14.08 o 
   4  -2  11      439.09      445.88     11.94 o 
   5  -2  11       51.92       47.48      5.08 o 
   6  -2  11      251.67      245.24      8.76 o 
   7  -2  11       17.80       18.92      5.40 o 
  -8  -1  11        9.28        9.12     14.67 o 
  -7  -1  11       62.71       63.83      7.47 o 
  -6  -1  11        0.41        1.53      2.57 o 
  -5  -1  11      104.68      105.92      5.88 o 
  -4  -1  11       36.15       32.92      4.64 o 
  -3  -1  11      105.77      118.44      5.84 o 
  -2  -1  11       11.17        5.17      2.94 o 
  -1  -1  11      195.93      219.06      6.61 o 
   0  -1  11        0.45       -0.07      0.36 o 
   1  -1  11       73.77       68.03      2.46 o 
   2  -1  11      314.38      362.51      8.74 o 
   3  -1  11       47.35       37.08      4.16 o 
   4  -1  11      100.38      119.65      6.88 o 
   5  -1  11        0.23        1.35      1.60 o 
   6  -1  11       91.49       95.27      6.65 o 
   7  -1  11        4.85        6.72      4.30 o 
  -8   0  11       48.05       45.83      8.74 o 
  -7   0  11      169.75      180.85     12.88 o 
  -6   0  11        4.63        3.42      2.60 o 
  -5   0  11       42.21       41.96      5.11 o 
  -4   0  11        4.42        8.32      2.89 o 
  -3   0  11        0.18        0.12      2.34 o 
  -2   0  11      224.37      229.56      7.18 o 
  -1   0  11      191.60      171.16      6.00 o 
   0   0  11       32.30       30.16      1.63 o 
   1   0  11       16.28       14.62      1.39 o 
   2   0  11       79.88       90.86      3.22 o 
   3   0  11       42.89       45.05      3.87 o 
   4   0  11       37.31       39.71      4.53 o 
   5   0  11       16.65       15.57      3.76 o 
   6   0  11      248.62      236.79      8.63 o 
   7   0  11       30.86       29.41      5.23 o 
  -8   1  11      328.61      340.35     14.95 o 
  -7   1  11       91.32       76.66      9.82 o 
  -6   1  11      200.90      181.50     13.37 o 
  -5   1  11       23.53       24.23      3.98 o 
  -4   1  11        1.93        2.59      1.54 o 
  -3   1  11       33.96       42.00      4.46 o 
  -2   1  11       87.62       74.38      4.95 o 
  -1   1  11       10.64       11.68      1.12 o 
   0   1  11       18.98       17.06      1.85 o 
   1   1  11       18.23       32.29      2.00 o 
   2   1  11        6.39        5.55      2.22 o 
   3   1  11       75.48       75.27      5.28 o 
   4   1  11       29.81       28.18      4.33 o 
   5   1  11       65.57       60.37      5.82 o 
   6   1  11        8.30        3.79      3.59 o 
   7   1  11       32.95       36.63      4.87 o 
  -8   2  11       51.57       52.06      9.16 o 
  -7   2  11       17.02        7.62      8.85 o 
  -6   2  11        9.31        9.65      5.70 o 
  -5   2  11      320.12      342.97     22.00 o 
  -4   2  11      619.81      726.81     11.48 o 
  -3   2  11      436.35      445.75     10.57 o 
  -2   2  11      441.38      493.26      7.01 o 
  -1   2  11        0.69        3.65      1.93 o 
   0   2  11       74.12       73.44      3.27 o 
   1   2  11       49.33       61.53      3.04 o 
   2   2  11      181.26      181.48      5.89 o 
   3   2  11      358.83      307.41      7.74 o 
   4   2  11      133.88      127.98      6.27 o 
   5   2  11      504.50      461.07     13.19 o 
   6   2  11        0.49       -0.18      2.14 o 
   7   2  11        3.64        3.86      2.73 o 
  -8   3  11      214.40      203.26     14.65 o 
  -7   3  11       40.47       42.58      7.32 o 
  -6   3  11       63.38       63.38      8.39 o 
  -5   3  11      256.82      293.05     11.97 o 
  -4   3  11      258.65      259.16      7.01 o 
  -3   3  11     2620.01     2941.41     45.68 o 
  -2   3  11      323.80      339.17      6.26 o 
  -1   3  11       26.04       22.90      2.26 o 
   0   3  11        9.63       11.38      1.89 o 
   1   3  11      306.33      353.28      8.08 o 
   2   3  11        1.01        1.12      1.69 o 
   3   3  11      109.63      108.29      6.53 o 
   4   3  11       40.93       39.73      4.65 o 
   5   3  11        1.11        1.39      1.82 o 
   6   3  11       14.02       16.14      3.82 o 
   7   3  11       68.02       72.10      5.87 o 
  -7   4  11       63.14       46.92      7.33 o 
  -6   4  11       16.68       14.89      4.99 o 
  -5   4  11      126.19      123.80     10.02 o 
  -4   4  11       29.42       18.43      2.82 o 
  -3   4  11      280.10      290.01      8.94 o 
  -2   4  11       38.71       36.18      2.82 o 
  -1   4  11      840.88      880.66     17.62 o 
   0   4  11      518.50      528.35      9.15 o 
   1   4  11       57.66       51.74      2.76 o 
   2   4  11      106.13      124.36      5.19 o 
   3   4  11       10.23       16.78      3.02 o 
   4   4  11       75.87       80.78      4.94 o 
   5   4  11        3.87        6.93      3.64 o 
   6   4  11        1.62        2.34      1.78 o 
  -7   5  11       27.95       15.24      8.95 o 
  -6   5  11        0.80        2.01      3.18 o 
  -5   5  11       38.27       40.56      6.74 o 
  -4   5  11       14.29       12.38      3.09 o 
  -3   5  11      214.00      226.18      5.27 o 
  -2   5  11      259.37      266.18      8.61 o 
  -1   5  11        0.06        0.76      1.43 o 
   0   5  11     1841.06     1895.03     38.79 o 
   1   5  11      100.64      105.79      3.83 o 
   2   5  11        0.74        1.04      2.03 o 
   3   5  11       99.91       81.24      5.12 o 
   4   5  11      155.35      180.66      7.19 o 
   5   5  11        0.14        2.38      5.36 o 
   6   5  11        7.64       10.17      5.74 o 
  -7   6  11       41.22       46.95      7.41 o 
  -6   6  11       18.27       10.60      5.19 o 
  -5   6  11        1.57        2.61      1.79 o 
  -4   6  11      146.92      149.18      6.87 o 
  -3   6  11       24.86       21.52      3.67 o 
  -2   6  11       62.35       56.94      3.02 o 
  -1   6  11       23.52       20.50      2.26 o 
   0   6  11        7.42        9.48      1.84 o 
   1   6  11        4.33        6.97      1.73 o 
   2   6  11        4.31        1.86      1.86 o 
   3   6  11       35.23       33.86      6.70 o 
   4   6  11      185.01      167.50     14.66 o 
   5   6  11       98.03      108.63      8.96 o 
  -6   7  11        3.74        2.24      3.58 o 
  -5   7  11       77.01       69.63      5.68 o 
  -4   7  11       23.37       29.80      3.81 o 
  -3   7  11        0.01        1.71      1.34 o 
  -2   7  11        2.13        1.21      0.99 o 
  -1   7  11      412.85      423.06     13.55 o 
   0   7  11       62.65       61.54      3.56 o 
   1   7  11      320.34      358.70     11.32 o 
   2   7  11      184.90      188.77      9.74 o 
   3   7  11      110.39      130.07      9.51 o 
   4   7  11       91.25       95.52      9.17 o 
   5   7  11       55.17       62.07      7.99 o 
  -6   8  11        3.50        2.37      3.82 o 
  -5   8  11       21.90       20.16      3.53 o 
  -4   8  11        0.06        1.11      1.64 o 
  -3   8  11      114.36      116.34      5.62 o 
  -2   8  11        0.46        1.34      1.03 o 
  -1   8  11      279.94      292.74      8.69 o 
   0   8  11        2.13        3.52      2.22 o 
   1   8  11        1.50        0.96      4.33 o 
   2   8  11       15.69       16.96      6.45 o 
   3   8  11        9.89       12.13      6.40 o 
   4   8  11      290.57      302.68     14.27 o 
  -5   9  11       31.07       21.82      4.07 o 
  -4   9  11        0.01        0.96      2.59 o 
  -3   9  11        2.06        0.99      2.23 o 
  -2   9  11        1.11        2.44      2.34 o 
  -1   9  11       41.00       45.25      4.80 o 
   0   9  11        5.43        2.76      4.83 o 
   1   9  11        3.39        5.94      3.65 o 
   2   9  11       41.87       49.77      6.81 o 
   3   9  11      109.51      127.88      9.17 o 
  -4  10  11        4.40        3.90      3.67 o 
  -3  10  11        1.82        2.02      2.03 o 
  -2  10  11        0.36        1.54      3.03 o 
  -1  10  11        7.56        2.53      3.11 o 
   0  10  11       39.88       43.65      9.03 o 
   1  10  11       38.01       59.06      8.38 o 
   0 -10  12       22.21       23.05      5.73 o 
   1 -10  12        4.25        6.54      3.65 o 
   2 -10  12       16.53       21.58      4.96 o 
  -2  -9  12        0.62        2.45      3.10 o 
  -1  -9  12       21.57       20.74      4.67 o 
   0  -9  12        0.36        1.67      2.06 o 
   1  -9  12       23.46       21.78      4.16 o 
   2  -9  12       20.04       17.52      4.35 o 
   3  -9  12       64.84       93.48      5.97 o 
   4  -9  12       56.25       49.10      6.07 o 
  -3  -8  12        0.10        1.30      1.27 o 
  -2  -8  12       13.21       11.59      3.93 o 
  -1  -8  12      235.25      250.46      9.37 o 
   0  -8  12       36.35       36.41      4.50 o 
   1  -8  12        0.08        0.36      2.33 o 
   2  -8  12        3.21        2.90      2.34 o 
   3  -8  12      117.76      146.04      6.72 o 
   4  -8  12        0.00        0.63      1.96 o 
   5  -8  12       51.29       55.04      5.44 o 
  -4  -7  12      100.21      101.28      6.72 o 
  -3  -7  12        7.19        7.35      4.25 o 
  -2  -7  12      369.33      382.62     11.93 o 
  -1  -7  12      208.30      224.08      8.16 o 
   0  -7  12       32.33       35.72      4.67 o 
   1  -7  12      142.32      141.54      7.47 o 
   2  -7  12       46.19       51.46      5.20 o 
   3  -7  12       17.54       18.88      3.50 o 
   4  -7  12       19.49       17.36      3.87 o 
   5  -7  12      112.37      127.68      7.39 o 
  -5  -6  12       37.67       29.35      5.10 o 
  -4  -6  12        9.44        7.18      3.66 o 
  -3  -6  12       22.36       13.16      4.66 o 
  -2  -6  12        2.55        4.17      3.00 o 
  -1  -6  12      144.30      131.04      7.22 o 
   0  -6  12        1.91        1.93      2.48 o 
   1  -6  12      113.18      118.76      6.97 o 
   2  -6  12        0.08        0.87      1.42 o 
   3  -6  12       25.77       28.36      3.38 o 
   4  -6  12       14.35       12.36      3.67 o 
   5  -6  12       77.67       90.86      5.84 o 
   6  -6  12        3.70        5.94      3.15 o 
  -6  -5  12      142.95      137.42      8.63 o 
  -5  -5  12      508.53      533.79     13.15 o 
  -4  -5  12       16.35       11.67      4.71 o 
  -3  -5  12       50.25       41.21      6.23 o 
  -2  -5  12      315.45      338.71      9.73 o 
  -1  -5  12       10.57        9.69      4.28 o 
   0  -5  12       89.75       79.57      5.18 o 
   1  -5  12        8.16        9.56      3.21 o 
   2  -5  12        1.05        1.12      1.57 o 
   3  -5  12       41.54       37.31      3.44 o 
   4  -5  12        0.48        1.60      1.98 o 
   5  -5  12        0.04        1.13      2.77 o 
   6  -5  12        0.62        2.04      3.02 o 
  -6  -4  12       15.74       15.10      4.50 o 
  -5  -4  12       36.15       31.96      5.91 o 
  -4  -4  12      100.11      117.75      6.81 o 
  -3  -4  12        1.35        2.87      2.85 o 
  -2  -4  12       34.62       41.01      4.46 o 
  -1  -4  12       30.51       30.19      5.14 o 
   0  -4  12       22.58       15.45      4.02 o 
   1  -4  12        3.44        2.16      2.12 o 
   2  -4  12      513.88      502.34     10.00 o 
   3  -4  12        2.21        1.56      1.59 o 
   4  -4  12       86.57       85.82      6.34 o 
   5  -4  12       10.22       12.65      4.16 o 
   6  -4  12        2.07        1.71      3.08 o 
   7  -4  12       14.25       17.61      5.43 o 
  -7  -3  12        0.34        2.27      2.78 o 
  -6  -3  12       37.73       41.14      5.20 o 
  -5  -3  12       47.47       41.83      5.60 o 
  -4  -3  12        0.08        0.73      2.74 o 
  -3  -3  12       31.76       30.91      4.11 o 
  -2  -3  12      225.86      222.76      8.25 o 
  -1  -3  12        5.27       13.26      3.25 o 
   0  -3  12        0.49        0.24      2.05 o 
   1  -3  12        6.05        9.21      2.22 o 
   2  -3  12       73.38       68.54      3.83 o 
   3  -3  12        6.55        6.12      3.07 o 
   4  -3  12      312.42      317.70      8.77 o 
   5  -3  12       28.36       30.41      4.97 o 
   6  -3  12      268.50      271.41      8.95 o 
   7  -3  12       45.98       41.72      5.91 o 
  -7  -2  12       42.43       39.84      8.59 o 
  -6  -2  12        0.03        1.59      2.41 o 
  -5  -2  12        2.52        2.43      1.69 o 
  -4  -2  12       22.91       21.44      3.81 o 
  -3  -2  12       29.59       28.54      4.09 o 
  -2  -2  12       87.51       77.29      6.09 o 
  -1  -2  12      503.03      488.09     11.33 o 
   0  -2  12       34.72       22.85      3.72 o 
   1  -2  12       81.45       85.54      3.76 o 
   2  -2  12      193.73      199.13      5.08 o 
   3  -2  12       43.70       43.27      4.08 o 
   4  -2  12      117.99      122.41      6.34 o 
   5  -2  12       25.78       26.06      5.44 o 
   6  -2  12       51.07       45.68      6.59 o 
   7  -2  12       16.73        9.75      4.60 o 
  -7  -1  12       30.81       38.01      8.40 o 
  -6  -1  12       33.91       31.25      4.94 o 
  -5  -1  12       13.79       10.14      3.74 o 
  -4  -1  12       87.01       80.92      6.80 o 
  -3  -1  12      267.62      292.35      8.19 o 
  -2  -1  12       89.07       92.57      5.22 o 
  -1  -1  12        2.36        0.81      2.09 o 
   0  -1  12        8.49        7.55      4.91 o 
   1  -1  12      127.88      129.56      4.04 o 
   2  -1  12      121.30      116.96      3.90 o 
   3  -1  12        0.25        1.63      2.27 o 
   4  -1  12       17.21       15.68      3.91 o 
   5  -1  12       37.07       41.79      5.57 o 
   6  -1  12       46.63       48.38      5.09 o 
   7  -1  12       12.34        9.77      4.40 o 
  -7   0  12       19.83       19.11      8.34 o 
  -6   0  12        0.17       -0.24      4.36 o 
  -5   0  12      119.09      121.89      7.15 o 
  -4   0  12        1.70        0.96      2.05 o 
  -3   0  12      123.14      129.94      6.06 o 
  -2   0  12        0.24        1.79      1.76 o 
  -1   0  12       32.83       29.54      3.68 o 
   0   0  12        5.78        5.78      1.59 o 
   1   0  12       29.48       18.72      2.20 o 
   2   0  12       84.18      100.82      3.65 o 
   3   0  12       88.80       69.97      5.14 o 
   4   0  12       62.07       52.70      5.27 o 
   5   0  12        2.04        3.63      2.34 o 
   6   0  12       25.23       21.18      4.89 o 
   7   0  12        0.04        1.84      2.73 o 
  -7   1  12      297.15      366.86     22.93 o 
  -6   1  12      349.10      362.05     15.02 o 
  -5   1  12      109.06      112.35      5.97 o 
  -4   1  12      259.68      237.00      7.30 o 
  -3   1  12        3.27        1.74      1.91 o 
  -2   1  12      187.53      177.53      6.12 o 
  -1   1  12       31.14       35.11      3.97 o 
   0   1  12      213.26      164.77      4.27 o 
   1   1  12      158.02      104.34      3.79 o 
   2   1  12       99.23       62.17      5.01 o 
   3   1  12      395.07      320.79      9.94 o 
   4   1  12      108.14       99.18      6.43 o 
   5   1  12       11.65       14.19      3.47 o 
   6   1  12       94.53       80.84      6.15 o 
   7   1  12        6.77        8.37      5.22 o 
  -7   2  12       97.72      110.02      9.14 o 
  -6   2  12       95.90       95.72      9.72 o 
  -5   2  12      842.59      853.55     20.03 o 
  -4   2  12      178.11      160.32      5.85 o 
  -3   2  12      108.11      116.94      5.55 o 
  -2   2  12       29.08       19.94      3.04 o 
  -1   2  12      538.61      549.63      9.14 o 
   0   2  12       31.08       32.77      2.77 o 
   1   2  12       35.51       41.58      2.89 o 
   2   2  12        2.56        0.91      1.50 o 
   3   2  12      111.14      106.21      5.33 o 
   4   2  12       47.80       49.85      4.48 o 
   5   2  12      102.02       73.13      6.02 o 
   6   2  12        4.09        2.47      2.44 o 
  -7   3  12       13.65       15.62      6.53 o 
  -6   3  12       66.06       51.57      8.80 o 
  -5   3  12       31.37       28.45      7.29 o 
  -4   3  12       26.90       18.48      2.70 o 
  -3   3  12      417.18      411.58     10.87 o 
  -2   3  12      281.96      297.37      7.69 o 
  -1   3  12        6.03        6.08      2.42 o 
   0   3  12       80.54       61.34      3.48 o 
   1   3  12       41.68       39.59      2.79 o 
   2   3  12       22.81       13.17      3.08 o 
   3   3  12       41.16       39.02      4.18 o 
   4   3  12      139.41      132.53      6.33 o 
   5   3  12      127.39      136.12     13.07 o 
   6   3  12        9.48        2.28      2.57 o 
  -7   4  12       12.68        5.99      6.17 o 
  -6   4  12       28.58       28.84      6.30 o 
  -5   4  12        0.07        2.65      3.78 o 
  -4   4  12      138.18      129.35     14.35 o 
  -3   4  12       50.96       59.87      3.95 o 
  -2   4  12      703.40      703.84     22.78 o 
  -1   4  12      291.54      282.71      5.70 o 
   0   4  12        4.17        4.21      1.87 o 
   1   4  12       56.63       58.75      4.12 o 
   2   4  12      104.25       97.07      5.07 o 
   3   4  12       97.04       90.52      6.98 o 
   4   4  12       45.28       38.10      3.83 o 
   5   4  12      221.10      212.38      8.09 o 
   6   4  12        1.34        2.05      2.28 o 
  -7   5  12       90.15       83.01      9.45 o 
  -6   5  12      246.18      243.56     12.70 o 
  -5   5  12       67.18       69.69      8.99 o 
  -4   5  12      102.12      107.01      8.85 o 
  -3   5  12        4.86        1.98      1.67 o 
  -2   5  12       43.22       43.09      3.40 o 
  -1   5  12       32.08       30.38      2.45 o 
   0   5  12      159.49      161.26      7.92 o 
   1   5  12        0.00        0.44      1.40 o 
   2   5  12      299.98      337.79     13.87 o 
   3   5  12       11.75       13.56      3.49 o 
   4   5  12       18.01       15.84      3.83 o 
   5   5  12        0.31        0.41      2.56 o 
  -6   6  12       27.59       30.42      6.33 o 
  -5   6  12       42.10       30.06      7.72 o 
  -4   6  12      106.51      106.61      8.94 o 
  -3   6  12       96.24       95.81      5.29 o 
  -2   6  12        9.54        7.67      2.05 o 
  -1   6  12        2.14        1.18      1.04 o 
   0   6  12      354.57      382.83      6.51 o 
   1   6  12      151.64      163.39      6.53 o 
   2   6  12      178.46      182.93      6.88 o 
   3   6  12       22.06       27.12      6.08 o 
   4   6  12       17.32       22.76      5.43 o 
   5   6  12       47.21       61.41      7.82 o 
  -6   7  12        2.69        4.27      4.63 o 
  -5   7  12      121.62      115.99      8.83 o 
  -4   7  12        0.19        0.88      1.68 o 
  -3   7  12       45.01       45.32      3.86 o 
  -2   7  12        0.03        0.56      1.49 o 
  -1   7  12      169.13      160.95      5.18 o 
   0   7  12        0.38        1.12      1.38 o 
   1   7  12      166.78      153.01      9.03 o 
   2   7  12      131.19      121.82      7.92 o 
   3   7  12       22.56       22.80      5.99 o 
   4   7  12        0.01        2.33      3.94 o 
  -5   8  12       17.52       14.07      4.44 o 
  -4   8  12       32.28       31.57      4.65 o 
  -3   8  12      203.00      256.66     12.93 o 
  -2   8  12       62.42       54.33      7.85 o 
  -1   8  12      191.26      216.33      8.00 o 
   0   8  12       17.60       18.14      6.30 o 
   1   8  12       25.70       27.68      5.30 o 
   2   8  12       10.45       11.09      5.01 o 
   3   8  12       64.46       56.60      9.91 o 
  -4   9  12        0.23        0.61      3.76 o 
  -3   9  12        2.97        9.76      4.04 o 
  -2   9  12        0.02        1.96      2.27 o 
  -1   9  12       29.00       35.42      4.39 o 
   0   9  12       61.75       59.71      5.74 o 
   1   9  12       46.14       34.77      5.43 o 
   2   9  12       26.75       33.13      6.67 o 
  -2  10  12       90.00      116.99      6.95 o 
  -1  10  12       17.37       19.60      7.70 o 
  -1  -9  13        6.74        4.32      4.42 o 
   0  -9  13       20.98       25.94      4.30 o 
   1  -9  13       37.03       32.66      5.33 o 
   2  -9  13        7.06        5.64      3.91 o 
  -2  -8  13       16.15       10.66      6.68 o 
  -1  -8  13      135.14      118.28      7.23 o 
   0  -8  13        1.81        1.59      2.76 o 
   1  -8  13       23.77       27.70      5.28 o 
   2  -8  13        3.57        5.40      4.20 o 
   3  -8  13       70.84       92.45      7.68 o 
   4  -8  13       87.92      122.34      8.74 o 
  -4  -7  13        0.01        1.05      2.63 o 
  -3  -7  13        0.13        0.83      1.95 o 
  -2  -7  13       21.32       22.30      5.00 o 
  -1  -7  13       42.69       30.69      5.29 o 
   0  -7  13       26.79       24.54      4.95 o 
   1  -7  13        1.78        2.08      2.29 o 
   2  -7  13        8.08       14.65      4.74 o 
   3  -7  13      229.85      283.21     11.16 o 
   4  -7  13       25.73       30.74      6.42 o 
   5  -7  13      350.96      456.95     13.90 o 
  -4  -6  13       68.07       57.52      7.12 o 
  -3  -6  13        0.92        1.15      2.02 o 
  -2  -6  13       13.68       15.21      4.69 o 
  -1  -6  13       38.26       37.58      4.79 o 
   0  -6  13        6.80        4.83      3.33 o 
   1  -6  13       15.16       16.24      4.60 o 
   2  -6  13        0.14        1.08      1.91 o 
   3  -6  13        1.81        4.10      3.74 o 
   4  -6  13        3.61        2.34      2.75 o 
   5  -6  13       22.65       23.77      4.46 o 
  -5  -5  13        2.57        4.40      4.63 o 
  -4  -5  13       36.94       35.09      5.78 o 
  -3  -5  13        4.69        4.76      3.08 o 
  -2  -5  13       16.91       19.20      4.65 o 
  -1  -5  13        8.76        5.39      3.24 o 
   0  -5  13       71.56       60.86      5.05 o 
   1  -5  13       58.67       62.40      5.15 o 
   2  -5  13      246.93      278.35      9.00 o 
   3  -5  13        3.76        1.83      2.84 o 
   4  -5  13       20.00       18.82      4.26 o 
   5  -5  13       55.46       63.78      4.96 o 
   6  -5  13        0.83        1.37      2.11 o 
  -6  -4  13       26.28       26.24      5.57 o 
  -5  -4  13        2.23        1.93      2.59 o 
  -4  -4  13        1.56        1.41      1.94 o 
  -3  -4  13       27.15       24.85      4.81 o 
  -2  -4  13       18.56       24.24      4.31 o 
  -1  -4  13        8.55        7.06      4.55 o 
   0  -4  13       39.60       43.48      4.57 o 
   1  -4  13       54.21       59.92      4.92 o 
   2  -4  13      414.92      457.02     13.24 o 
   3  -4  13      239.99      262.05     11.86 o 
   4  -4  13       36.95       30.40      4.51 o 
   5  -4  13        6.51       10.82      4.69 o 
   6  -4  13        4.13        3.16      3.07 o 
  -6  -3  13        0.12        0.15      1.79 o 
  -5  -3  13       46.41       37.97      5.33 o 
  -4  -3  13       47.35       58.55      5.17 o 
  -3  -3  13       15.03       15.93      4.20 o 
  -2  -3  13      220.09      225.63      8.80 o 
  -1  -3  13        1.41       -0.07      2.47 o 
   0  -3  13      220.00      226.37      7.24 o 
   1  -3  13      352.07      354.81     10.41 o 
   2  -3  13      123.92      121.50      6.15 o 
   3  -3  13        1.91        0.55      2.17 o 
   4  -3  13       61.87       66.08      6.24 o 
   5  -3  13        0.94        2.13      2.50 o 
   6  -3  13      170.26      214.55      9.60 o 
  -6  -2  13        3.84        3.79      3.43 o 
  -5  -2  13       82.00       73.28      5.83 o 
  -4  -2  13       87.33       86.26      6.43 o 
  -3  -2  13        3.11        2.88      1.89 o 
  -2  -2  13       16.56       12.50      3.94 o 
  -1  -2  13       70.67       74.95      5.41 o 
   0  -2  13       27.51       26.42      3.59 o 
   1  -2  13      191.22      177.40      9.21 o 
   2  -2  13       20.09       13.78      4.45 o 
   3  -2  13        3.41        3.72      2.26 o 
   4  -2  13        0.01        1.27      1.75 o 
   5  -2  13        3.63        3.70      2.15 o 
   6  -2  13        3.48        3.83      3.45 o 
  -6  -1  13       54.49       55.14      8.49 o 
  -5  -1  13        0.09        1.12      1.79 o 
  -4  -1  13      105.66      111.31      6.72 o 
  -3  -1  13        0.80        0.55      2.27 o 
  -2  -1  13      136.71      138.29      6.66 o 
  -1  -1  13       78.49       65.81      4.90 o 
   0  -1  13      608.95      625.13     11.68 o 
   1  -1  13      323.35      264.81      8.55 o 
   2  -1  13        8.72       11.30      2.48 o 
   3  -1  13        1.41        1.28      2.05 o 
   4  -1  13       31.21       32.21      4.43 o 
   5  -1  13        0.22        0.87      2.45 o 
   6  -1  13       21.49       21.92      5.26 o 
  -7   0  13       22.13       22.14      9.21 o 
  -6   0  13      207.67      215.30     13.23 o 
  -5   0  13       22.57       27.00      3.96 o 
  -4   0  13       45.58       42.94      5.08 o 
  -3   0  13       13.57       19.03      3.84 o 
  -2   0  13       37.13       31.65      4.14 o 
  -1   0  13      198.05      168.33      6.89 o 
   0   0  13        2.14        8.23      3.38 o 
   1   0  13      751.29      759.93     20.68 o 
   2   0  13      100.53       87.70      4.91 o 
   3   0  13       84.91       83.42      5.46 o 
   4   0  13      150.33      136.00      6.97 o 
   5   0  13       31.94       42.64      5.44 o 
   6   0  13        0.01        1.70      2.43 o 
  -7   1  13      135.37      127.31     10.70 o 
  -6   1  13      157.08      180.49     11.42 o 
  -5   1  13        4.38        3.64      3.10 o 
  -4   1  13      314.15      360.63      9.21 o 
  -3   1  13       77.20       81.85      4.89 o 
  -2   1  13       27.76       29.62      3.85 o 
  -1   1  13       67.06       57.93      4.72 o 
   0   1  13      112.28      129.77      5.40 o 
   1   1  13        5.87        4.46      2.05 o 
   2   1  13      322.45      352.08     10.19 o 
   3   1  13        0.54        0.97      2.31 o 
   4   1  13       13.97        9.47      3.66 o 
   5   1  13       28.63       28.04      4.53 o 
   6   1  13      137.31      164.35      8.40 o 
  -7   2  13        9.87        8.88      6.33 o 
  -6   2  13      110.31      106.71     10.96 o 
  -5   2  13       50.20       64.36      9.61 o 
  -4   2  13        0.18        2.54      2.53 o 
  -3   2  13        0.09        0.95      1.61 o 
  -2   2  13       80.92       88.42      5.13 o 
  -1   2  13      109.58      121.12      5.77 o 
   0   2  13       24.97       23.77      3.53 o 
   1   2  13      232.10      267.36     12.40 o 
   2   2  13      320.07      326.60      9.39 o 
   3   2  13      256.50      225.73      8.50 o 
   4   2  13        1.24        2.96      2.06 o 
   5   2  13       62.51       48.52      6.29 o 
   6   2  13        5.12        3.61      1.91 o 
  -7   3  13        4.78        2.20      4.22 o 
  -6   3  13      130.13      136.69     10.32 o 
  -5   3  13      114.77      108.93      8.54 o 
  -4   3  13      163.31      177.63     11.32 o 
  -3   3  13      419.44      454.79      9.67 o 
  -2   3  13        6.88        5.89      2.61 o 
  -1   3  13       38.04       49.30      3.83 o 
   0   3  13      211.70      226.55      8.82 o 
   1   3  13       74.77       57.42      3.96 o 
   2   3  13        0.47        3.25      2.72 o 
   3   3  13      119.79      108.73      6.03 o 
   4   3  13       26.28       15.60      4.63 o 
   5   3  13       47.59       45.28      4.80 o 
   6   3  13        0.18        1.85      3.38 o 
  -6   4  13       18.63       24.10      6.84 o 
  -5   4  13       26.48       29.78      7.17 o 
  -4   4  13        9.47        7.45      4.35 o 
  -3   4  13       31.96       35.64      3.44 o 
  -2   4  13      476.11      487.69     14.52 o 
  -1   4  13       37.67       40.32      3.88 o 
   0   4  13       37.59       41.47      3.31 o 
   1   4  13        6.65        7.57      2.32 o 
   2   4  13       17.83       17.08      3.75 o 
   3   4  13       26.98       25.32      3.72 o 
   4   4  13        0.60        0.84      1.58 o 
   5   4  13       10.87       12.08      6.94 o 
  -6   5  13       82.76       87.63      8.99 o 
  -5   5  13        0.19       -0.63      2.96 o 
  -4   5  13        2.04        4.63      3.78 o 
  -3   5  13        0.31        1.32      3.15 o 
  -2   5  13       15.24       14.95      3.16 o 
  -1   5  13      327.96      333.29      7.58 o 
   0   5  13       53.04       42.75      4.45 o 
   1   5  13       47.42       44.91      4.18 o 
   2   5  13       26.86       31.34      4.71 o 
   3   5  13        0.77        1.54      1.74 o 
   4   5  13        2.62        1.93      3.32 o 
   5   5  13       21.99       27.56      6.41 o 
  -6   6  13       48.55       59.38      7.03 o 
  -5   6  13       82.37      102.69      8.22 o 
  -4   6  13        8.49       10.23      4.53 o 
  -3   6  13        0.00        0.22      2.61 o 
  -2   6  13       14.43       17.77      4.09 o 
  -1   6  13      212.16      225.21      6.73 o 
   0   6  13       85.36       91.73      4.83 o 
   1   6  13        1.56        0.72      1.97 o 
   2   6  13      146.65      164.76      9.84 o 
   3   6  13      142.78      167.56     10.27 o 
   4   6  13        2.88        0.90      4.90 o 
  -5   7  13       46.32       69.28      7.79 o 
  -4   7  13       25.70       28.73      5.22 o 
  -3   7  13       11.99       16.68      7.39 o 
  -2   7  13       69.46       63.35      5.66 o 
  -1   7  13       87.16       93.97      5.39 o 
   0   7  13        7.48       14.49      4.01 o 
   1   7  13        0.43        1.19      2.48 o 
   2   7  13       22.06       16.21      5.47 o 
   3   7  13       15.99       19.09      5.84 o 
  -4   8  13       10.33        9.81      4.44 o 
  -3   8  13       69.87       64.82      9.27 o 
  -2   8  13       26.80       26.83      5.09 o 
  -1   8  13      101.84       93.28      9.88 o 
   0   8  13       11.02       10.67      3.74 o 
   1   8  13        6.29        2.22      2.77 o 
   2   8  13        0.57       -0.09      3.34 o 
  -2   9  13      154.58      185.00     10.58 o 
  -1   9  13      242.05      290.55     14.98 o 
   0   9  13       43.20       46.65      8.21 o 
  -1  -8  14        6.97        5.07      3.37 o 
   0  -8  14       47.53       51.57      5.72 o 
   1  -8  14      150.09      158.73      7.65 o 
   2  -8  14       37.64       36.36      5.06 o 
  -2  -7  14        9.19       11.51      4.71 o 
  -1  -7  14        0.61        1.03      2.60 o 
   0  -7  14       24.27       20.04      6.29 o 
   1  -7  14        0.39        1.78      2.41 o 
   2  -7  14        1.96        1.44      2.20 o 
   3  -7  14       56.60       62.68     12.22 o 
  -3  -6  14       33.72       36.74      4.62 o 
  -2  -6  14       97.85       95.21      7.11 o 
  -1  -6  14      121.50      123.44      7.25 o 
   0  -6  14        1.03        1.76      2.19 o 
   1  -6  14        2.27        1.41      2.14 o 
   2  -6  14       10.84        4.45      4.67 o 
   3  -6  14      238.50      266.25     20.27 o 
   4  -6  14        0.78        2.24      4.01 o 
  -4  -5  14       15.85       11.71      4.72 o 
  -3  -5  14       26.63       28.39      5.08 o 
  -2  -5  14       31.79       31.26      4.95 o 
  -1  -5  14      153.63      153.17      7.31 o 
   0  -5  14       17.67       20.62      4.79 o 
   1  -5  14      171.77      164.98      6.99 o 
   2  -5  14        0.67        2.12      3.52 o 
   3  -5  14       10.60       19.04      7.66 o 
   4  -5  14        0.08        1.51      2.75 o 
   5  -5  14      115.65      118.97      8.82 o 
  -5  -4  14        1.29        1.27      1.93 o 
  -4  -4  14        9.62        5.06      3.20 o 
  -3  -4  14        4.26        3.25      3.77 o 
  -2  -4  14        2.93        2.03      2.40 o 
  -1  -4  14       27.71       30.58      4.95 o 
   0  -4  14       24.10       23.94      4.02 o 
   1  -4  14       17.01       17.51      3.88 o 
   2  -4  14        1.19        0.77      2.79 o 
   3  -4  14       87.69       88.59      7.21 o 
   4  -4  14       12.33       14.95      6.22 o 
   5  -4  14        2.30        1.49      2.39 o 
  -5  -3  14        5.54        6.51      4.15 o 
  -4  -3  14       10.86        9.52      4.05 o 
  -3  -3  14      161.51      161.39      7.23 o 
  -2  -3  14        0.03        1.10      2.25 o 
  -1  -3  14       13.29       14.54      3.80 o 
   0  -3  14       84.97       70.52      5.99 o 
   1  -3  14      101.83      107.75      5.71 o 
   2  -3  14        7.70        6.97      6.85 o 
   3  -3  14       72.99       72.98      8.35 o 
   4  -3  14      153.80      163.92      9.18 o 
   5  -3  14       53.24       65.40      6.72 o 
  -6  -2  14        9.41        5.78      4.60 o 
  -5  -2  14        0.22        2.60      1.92 o 
  -4  -2  14       17.91       14.15      4.49 o 
  -3  -2  14       20.10       12.58      4.10 o 
  -2  -2  14      404.89      398.63     10.48 o 
  -1  -2  14       23.90       10.31      4.46 o 
   0  -2  14        1.64        1.13      2.02 o 
   1  -2  14       83.88       80.12      5.19 o 
   2  -2  14       60.23       61.47      7.82 o 
   3  -2  14      138.44      133.48      8.34 o 
   4  -2  14        1.75        1.86      3.48 o 
   5  -2  14       16.47       18.64      4.27 o 
   6  -2  14      208.39      235.47      8.81 o 
  -6  -1  14       50.71       42.45      8.25 o 
  -5  -1  14        3.33        4.28      3.50 o 
  -4  -1  14      153.22      149.59      8.05 o 
  -3  -1  14      272.29      268.64      9.84 o 
  -2  -1  14       25.29       14.08      4.24 o 
  -1  -1  14      708.37      652.87     13.37 o 
   0  -1  14      261.78      251.22     13.83 o 
   1  -1  14       65.68       54.98      7.07 o 
   2  -1  14       38.83       22.34      6.48 o 
   3  -1  14       13.09       17.51      4.92 o 
   4  -1  14      140.11      132.29      6.69 o 
   5  -1  14        1.56        3.10      2.98 o 
   6  -1  14        4.33        2.82      3.20 o 
  -6   0  14      232.17      209.24     17.22 o 
  -5   0  14        1.85        2.09      4.16 o 
  -4   0  14        0.03        1.68      1.65 o 
  -3   0  14        0.73        2.13      2.03 o 
  -2   0  14       14.70       12.78      3.26 o 
  -1   0  14       27.01       30.69      4.03 o 
   0   0  14        1.43        1.77      1.49 o 
   1   0  14       16.74       19.44      4.90 o 
   2   0  14       41.36       42.27      6.66 o 
   3   0  14        1.48        3.19      3.45 o 
   4   0  14      182.88      166.68      7.85 o 
   5   0  14       10.06       10.07      4.75 o 
   6   0  14        3.05        4.69      3.91 o 
  -6   1  14        0.00        1.58      3.17 o 
  -5   1  14        7.38        3.53      3.11 o 
  -4   1  14      117.11      113.67      6.81 o 
  -3   1  14       46.08       43.50      4.48 o 
  -2   1  14        0.09        1.42      1.60 o 
  -1   1  14      307.44      266.57      8.47 o 
   0   1  14       91.73      104.86      5.68 o 
   1   1  14      192.26      144.16      7.63 o 
   2   1  14        3.10        2.51      2.48 o 
   3   1  14        1.70        1.33      1.89 o 
   4   1  14       23.46       26.66      4.46 o 
   5   1  14       32.44       31.86      4.26 o 
  -6   2  14        3.41        0.77      5.20 o 
  -5   2  14      134.59      129.02      9.51 o 
  -4   2  14        2.82        2.15      5.13 o 
  -3   2  14       27.98       20.47      4.84 o 
  -2   2  14      178.82      149.81      6.20 o 
  -1   2  14       12.08       10.06      3.07 o 
   0   2  14       21.39       21.49      3.31 o 
   1   2  14        0.05        1.24      2.55 o 
   2   2  14       39.35       36.22      5.88 o 
   3   2  14       34.19       26.01      4.63 o 
   4   2  14       39.88       42.89      4.81 o 
   5   2  14       18.98        8.17      3.48 o 
  -6   3  14       28.65       37.95      7.39 o 
  -5   3  14       82.58       89.92      9.40 o 
  -4   3  14       29.08       29.00      5.58 o 
  -3   3  14        0.37        0.84      1.04 o 
  -2   3  14       80.86       73.34      5.25 o 
  -1   3  14        4.97       11.60      3.53 o 
   0   3  14      169.84      168.96      8.08 o 
   1   3  14      123.08      126.84      7.81 o 
   2   3  14        5.81        7.89      3.15 o 
   3   3  14       27.39       18.41      3.86 o 
   4   3  14       37.98       43.71      4.69 o 
   5   3  14       33.79       34.48      4.97 o 
  -6   4  14       13.56       12.47      4.35 o 
  -5   4  14       78.19       70.60      6.98 o 
  -4   4  14       10.20        4.47      4.90 o 
  -3   4  14       70.06       81.33      7.84 o 
  -2   4  14      268.29      290.30      8.40 o 
  -1   4  14       72.06       70.47      4.75 o 
   0   4  14       47.03       55.48      6.90 o 
   1   4  14        1.13        2.00      2.22 o 
   2   4  14        6.26        1.84      3.06 o 
   3   4  14      110.70      103.10      5.58 o 
   4   4  14        0.28        1.87      1.85 o 
  -5   5  14        7.73        3.75      4.73 o 
  -4   5  14       13.69        8.26      5.79 o 
  -3   5  14      185.49      192.31      9.12 o 
  -2   5  14       16.19       13.75      4.44 o 
  -1   5  14        1.63        1.69      1.58 o 
   0   5  14      118.07      151.04     10.58 o 
   1   5  14       17.93       17.43      3.96 o 
   2   5  14       14.68       21.62      3.53 o 
   3   5  14        0.24        0.17      1.84 o 
   4   5  14        2.45        4.06      3.23 o 
  -5   6  14       20.78       18.16      7.95 o 
  -4   6  14        5.76        9.19      5.12 o 
  -3   6  14       13.61       23.10      6.52 o 
  -2   6  14      227.61      233.85      9.67 o 
  -1   6  14        0.44        0.96      2.04 o 
   0   6  14       34.55       32.23      4.80 o 
   1   6  14        5.24        9.60      5.08 o 
   2   6  14        2.69        1.49      3.04 o 
   3   6  14      140.98      138.52      9.51 o 
  -4   7  14       15.06       20.59      4.69 o 
  -3   7  14       39.05       48.73      5.73 o 
  -2   7  14       27.09       26.17      5.41 o 
   0   7  14       23.21       29.48      6.11 o 
   1   7  14      177.34      210.59     10.13 o 
   2   7  14       45.96       63.50      8.42 o 
  -1  -7  15        1.17        1.68      1.55 o 
   0  -7  15       21.13       18.30      4.13 o 
   1  -7  15      138.84      155.98      7.68 o 
   2  -7  15        0.00        2.32      4.72 o 
  -2  -6  15       18.24       17.92      6.88 o 
  -1  -6  15       32.38       31.83      5.26 o 
   0  -6  15        8.24        4.95      4.74 o 
   1  -6  15       29.14       41.66      5.24 o 
   2  -6  15       26.57       36.02      5.01 o 
   3  -6  15       79.90       76.87      8.26 o 
  -3  -5  15        0.84        1.12      3.32 o 
  -2  -5  15       12.05       13.51      5.51 o 
  -1  -5  15        4.56        4.64      4.46 o 
   0  -5  15        2.00        1.64      2.82 o 
   1  -5  15       70.97       69.31      6.79 o 
   2  -5  15        2.25        0.77      1.46 o 
   3  -5  15       16.07       12.92      8.33 o 
   4  -5  15        6.45        3.40      4.50 o 
  -4  -4  15       48.74       45.80      5.48 o 
  -3  -4  15       10.83        9.30      4.02 o 
  -2  -4  15        7.42        3.79      3.94 o 
  -1  -4  15        9.28       12.54      4.24 o 
   0  -4  15        0.25        1.66      1.83 o 
   1  -4  15       44.24       42.46      6.25 o 
   2  -4  15      404.65      442.29     13.80 o 
   3  -4  15        8.75        4.86      5.04 o 
   4  -4  15      228.71      248.07     10.82 o 
  -4  -3  15       91.69       85.87      6.27 o 
  -3  -3  15      128.29      134.03      7.02 o 
  -2  -3  15        8.43       10.39      5.07 o 
  -1  -3  15       22.30       18.47      4.37 o 
   0  -3  15      296.81      321.87      9.81 o 
   1  -3  15       43.18       41.26      6.79 o 
   2  -3  15        2.27        4.15      3.35 o 
   3  -3  15        0.72        1.54      1.79 o 
   4  -3  15      286.93      359.80     13.30 o 
   5  -3  15       13.30        7.67      9.96 o 
  -5  -2  15       11.82        9.70      3.50 o 
  -4  -2  15       12.21        9.82      4.20 o 
  -3  -2  15       28.55       24.98      4.87 o 
  -2  -2  15       22.35       22.67      4.33 o 
  -1  -2  15       60.96       59.43      5.70 o 
   0  -2  15       66.45       52.58      5.42 o 
   1  -2  15       96.24      105.19      7.59 o 
   2  -2  15      313.23      310.40     11.87 o 
   3  -2  15       13.73       17.72      4.97 o 
   4  -2  15       41.25       48.40      8.48 o 
   5  -2  15        3.85        2.68      5.55 o 
  -5  -1  15       24.17       28.73      6.22 o 
  -4  -1  15       17.39       15.61      4.12 o 
  -3  -1  15        3.10        2.93      2.26 o 
  -2  -1  15       32.16       31.27      5.88 o 
  -1  -1  15      103.95      106.05      5.96 o 
   0  -1  15       29.05       34.81      4.03 o 
   1  -1  15       36.11       29.00      5.19 o 
   2  -1  15       17.22       11.35      4.22 o 
   3  -1  15       19.25       14.04      6.50 o 
   4  -1  15        0.83        3.29      3.30 o 
   5  -1  15        7.43        5.58      6.20 o 
  -5   0  15       26.95       27.89      9.04 o 
  -4   0  15       12.39       18.57      4.40 o 
  -3   0  15      170.75      157.96      7.25 o 
  -2   0  15      127.64      123.49      6.37 o 
  -1   0  15      138.66      115.77      6.26 o 
   0   0  15       10.72        9.76      3.76 o 
   1   0  15       13.80       20.30      4.50 o 
   2   0  15       28.36       37.05      6.73 o 
   3   0  15        3.82        2.06      4.59 o 
   4   0  15        8.89        5.30      2.26 o 
   5   0  15       73.52       65.97      6.41 o 
  -5   1  15        1.21        2.61      3.98 o 
  -4   1  15        2.55        2.31      2.24 o 
  -3   1  15        3.95        4.90      3.40 o 
  -2   1  15        1.80        2.92      1.69 o 
  -1   1  15       16.40       14.50      3.45 o 
   0   1  15       14.23       17.01      4.80 o 
   1   1  15       15.24        9.19      4.93 o 
   2   1  15       19.59       18.81      4.88 o 
   3   1  15       29.92       19.17      6.13 o 
   4   1  15       33.47       37.25      5.89 o 
   5   1  15       10.53       15.40      7.90 o 
  -5   2  15       22.85       21.30      8.60 o 
  -4   2  15       38.83       36.67      6.10 o 
  -3   2  15       21.57       20.13      3.97 o 
  -2   2  15       63.17       50.87      4.46 o 
  -1   2  15       29.37       34.95      3.97 o 
   0   2  15      117.89      138.08      7.73 o 
   1   2  15        2.24        0.50      2.26 o 
   2   2  15       99.66       95.86      8.06 o 
   3   2  15       61.35       40.79      7.05 o 
   4   2  15        0.88        5.22      3.92 o 
  -5   3  15        9.82        2.35      3.59 o 
  -4   3  15      173.10      191.40     12.88 o 
  -3   3  15       22.11       22.95      4.80 o 
  -2   3  15      144.39      144.89      6.16 o 
  -1   3  15       63.75       53.27      4.09 o 
   0   3  15        0.58        1.72      2.08 o 
   1   3  15       70.24       68.55      7.33 o 
   2   3  15       37.94       33.05      5.64 o 
   3   3  15       12.88       13.73      5.04 o 
   4   3  15        5.24        4.01      5.66 o 
  -5   4  15       25.97       21.23      8.26 o 
  -4   4  15       47.08       62.17      7.31 o 
  -3   4  15        0.29        2.07      2.53 o 
  -2   4  15      114.28      127.40      6.22 o 
  -1   4  15       26.39       23.14      3.81 o 
   0   4  15        2.49        2.69      2.91 o 
   1   4  15        0.05        0.47      1.85 o 
   2   4  15      211.59      211.50     10.62 o 
   3   4  15        0.01       -0.08      2.65 o 
  -4   5  15       15.17       17.78      7.67 o 
  -3   5  15       32.01       37.71      6.58 o 
  -2   5  15      100.91      100.55      7.24 o 
  -1   5  15       76.28       79.98      6.36 o 
   0   5  15        2.74        3.65      3.94 o 
   1   5  15       97.72      109.95     10.37 o 
   2   5  15        0.07        0.89      1.86 o 
   3   5  15        1.93        3.64      6.43 o 
  -3   6  15       73.30       61.39     14.77 o 
  -2   6  15        7.14        7.04      4.45 o 
  -1   6  15        1.95        1.03      5.06 o 
   0   6  15        6.49        4.75      2.99 o 
   1   6  15       10.86       17.46      5.52 o 
   2   6  15      200.32      186.75     15.02 o 
  -1  -5  16       32.76       37.42      5.53 o 
   0  -5  16      420.92      498.57     14.74 o 
   1  -5  16        1.41        2.40      2.73 o 
   2  -5  16      188.84      221.12     10.49 o 
  -3  -4  16       24.08       16.79      8.40 o 
  -2  -4  16       88.16       86.50      7.40 o 
  -1  -4  16        4.37        2.59      2.39 o 
   0  -4  16        0.00        1.07      3.37 o 
   1  -4  16       30.56       45.17      8.21 o 
   2  -4  16       65.92       91.14      8.04 o 
   3  -4  16       27.93       28.50      6.43 o 
  -3  -3  16        0.66        1.89      1.44 o 
  -2  -3  16       42.17       30.30      4.38 o 
  -1  -3  16       14.63       15.56      3.85 o 
   0  -3  16      139.21      120.19      9.37 o 
   1  -3  16       26.90       23.20      5.49 o 
   2  -3  16        3.37        2.43      3.18 o 
   3  -3  16       26.05       12.39      8.01 o 
  -4  -2  16       42.66       37.91      5.34 o 
  -3  -2  16        8.33       10.51      3.61 o 
  -2  -2  16       62.27       71.70      9.00 o 
  -1  -2  16       23.41       32.77      5.73 o 
   0  -2  16        0.36        1.49      2.43 o 
   1  -2  16        3.67        5.92     10.84 o 
   2  -2  16       40.05       53.84      6.57 o 
   3  -2  16        9.60       12.59      6.53 o 
   4  -2  16      191.90      255.83     11.24 o 
  -4  -1  16        1.36        1.81      1.43 o 
  -3  -1  16        0.08        2.00      2.19 o 
  -2  -1  16       17.87       14.19      6.14 o 
  -1  -1  16      202.12      207.69      9.15 o 
   0  -1  16       80.89       68.77      7.97 o 
   1  -1  16       17.34       13.25      6.18 o 
   2  -1  16       19.45       21.09      5.51 o 
   3  -1  16       35.21       34.93      7.31 o 
   4  -1  16        0.04        2.02      2.64 o 
  -4   0  16       36.47       39.39      7.29 o 
  -3   0  16       20.28       18.24      4.93 o 
  -2   0  16      187.43      208.77     10.99 o 
  -1   0  16        2.86        1.75      2.34 o 
   0   0  16      123.47      131.24     10.49 o 
   1   0  16        0.75       -0.57      3.16 o 
   2   0  16       84.54       91.69      7.51 o 
   3   0  16       46.15       45.89      5.93 o 
   4   0  16        2.57        0.42      3.88 o 
  -4   1  16        6.32        4.84      3.20 o 
  -3   1  16      159.43      172.87      8.18 o 
  -2   1  16        4.11        1.00      1.88 o 
  -1   1  16        0.50        1.07      1.60 o 
   0   1  16       14.52       10.84      5.23 o 
   1   1  16       30.62       18.92      5.70 o 
   2   1  16       11.08        8.07      4.71 o 
   3   1  16        2.33        2.57      2.78 o 
  -4   2  16      130.23      153.55     10.25 o 
  -3   2  16       63.02       61.54      7.51 o 
  -2   2  16        0.13        1.60      1.36 o 
  -1   2  16       15.98       10.39      4.22 o 
   0   2  16       54.51       50.75      6.96 o 
   1   2  16       35.87       30.50      5.19 o 
   2   2  16       32.60       29.27      4.77 o 
   3   2  16       32.55       23.03      4.87 o 
  -4   3  16       57.09       67.31      8.05 o 
  -3   3  16       42.29       39.19      7.42 o 
  -2   3  16       27.62       38.76      4.54 o 
  -1   3  16        3.28        2.09      2.57 o 
   0   3  16      150.19      139.44      9.23 o 
   1   3  16       10.46        9.05      4.31 o 
   2   3  16        3.58        5.26      3.53 o 
   3   3  16        4.05        2.68      3.16 o 
  -3   4  16      132.03      131.35      9.61 o 
  -2   4  16       30.12       42.65      7.27 o 
  -1   4  16       24.65       21.15      4.18 o 
   0   4  16       85.33      102.55      8.41 o 
   1   4  16        4.94        0.73      3.06 o 
   2   4  16       53.08       48.90      5.84 o 
  -3   5  16       22.89       18.91      7.95 o 
  -2   5  16       26.50       38.40      7.10 o 
  -1   5  16        3.05        2.23      2.11 o 
   0   5  16      175.16      218.47      8.99 o 
   1   5  16        3.36        2.63      4.72 o 
  -1  -3  17        1.53        2.70      2.78 o 
   0  -3  17        2.79        2.03      2.56 o 
   1  -3  17       36.97       39.91      8.30 o 
  -2  -2  17       73.54       59.09      6.81 o 
  -1  -2  17       29.02       31.06      5.65 o 
   0  -2  17       15.78       17.00      5.58 o 
   1  -2  17       15.20       13.03      5.14 o 
   2  -2  17        8.27        6.14      6.49 o 
  -2  -1  17       33.88       28.05      4.64 o 
  -1  -1  17       10.97        2.58      2.60 o 
   0  -1  17       47.20       38.85      6.14 o 
   1  -1  17        7.39        6.09      4.26 o 
   2  -1  17       57.49       64.48     10.15 o 
  -3   0  17       13.86       10.06      4.49 o 
  -2   0  17      264.76      263.08     22.27 o 
  -1   0  17        0.01        0.94      2.48 o 
   0   0  17       56.51       63.32      6.28 o 
   1   0  17       31.77       34.48      6.02 o 
   2   0  17       19.79       15.41     11.45 o 
  -3   1  17        0.01        4.55      5.00 o 
  -2   1  17       18.43        7.49      3.95 o 
  -1   1  17        4.95        2.82      3.71 o 
   0   1  17       19.43       20.37      5.02 o 
   1   1  17        0.07        1.32      1.67 o 
   2   1  17        7.29        5.10      4.61 o 
  -2   2  17        2.88        6.47      4.07 o 
  -1   2  17        0.82        1.61      3.73 o 
   0   2  17       45.63       54.37      8.07 o 
   1   2  17       13.59        8.37      6.07 o 
  -2   3  17      436.52      571.24     24.48 o 
  -1   3  17        0.32        2.15      2.94 o 
   0   3  17       74.70       86.03      7.80 o 
   1   3  17       12.47        4.78      5.51 o 
                                                 
